# Supplementary material for: PpCas9 from Pasteurella pneumotropica — a compact Type II-C Cas9 ortholog active in human cells
Source: Nucleic Acids Res. 2020 Nov 5;48(21):12297–309. doi: 10.1093/nar/gkaa998 (PMC7708072; doi:10.1093/nar/gkaa998)
Supplement: gkaa998_Supplemental_Files [file gkaa998_supplemental_files.zip]

Archive with 5 entries (5 files):
- Supplementary File S1_R2.pdf
- Supplementary File S2.xlsx
- Supplementary File S3.xlsx
- Supplementary File S4.tre
- Supplementary File S5.tre
