# Supplementary material for: PpCas9 from Pasteurella pneumotropica — a compact Type II-C Cas9 ortholog active in human cells
Source: Nucleic Acids Res. 2020 Nov 5;48(21):12297–309. doi: 10.1093/nar/gkaa998 (PMC7708072; doi:10.1093/nar/gkaa998)
Supplement: gkaa998_Supplemental_Files [file gkaa998_supplemental_files.zip › Supplementary File S2.xlsx]

## Sheet: DfCas9 depleted PAM
DfCas9 depleted PAM
GGGGTTT
GTTCGTT
GGTACTT
GCGTATT
CAGTATT
ATTCATT
TGGCATT
AGGCATT
CCGCATT
CAGCATT
AAGCATT
GACCATT
CAGAATT
AATGGGT
ATACGGT
TTGGGCT
TAAGGCT
CGGGCCT
TCGTACT
CAGTACT
GGATACT
TGGCACT
GCGCACT
GAGCACT
GGACACT
CGGAACT
ACGAACT
TGAAACT
CCAAACT
GAAAACT
TTGCTAT
GGGCTAT
GGGATAT
CACTCAT
GTTTGTG
TGGTATG
AAGTATG
GAATATG
GAAGATG
TGGCATG
GGGCATG
GAGAATG
GTTTTGG
GGGATGG
GGCCAGG
CGACGCG
TGGTACG
CGGTACG
GAGTACG
AAGTACG
CGATACG
CAATACG
CGAGACG
TGTCACG
TGGCACG
CGGCACG
AGGCACG
GGACACG
CGACACG
TCACACG
GCACACG
TGGAACG
GAGAACG
AAGAACG
CTCGTAG
GTCTCAG
GGATTTC
TATACTC
GGGTATC
CGATATC
CCATATC
TAGGATC
GAAGATC
TGGCATC
CGGCATC
GCGCATC
ACGCATC
CAACTGC
TGTATGC
TTGATGC
GGTCTCC
ATTGCCC
TGGTACC
GGGTACC
CGGTACC
TAGTACC
GAGTACC
TGATACC
GGATACC
AGATACC
CAATACC
AAATACC
GCAGACC
TGGCACC
CGGCACC
AGGCACC
CCGCACC
CAGCACC
TGACACC
CCACACC
ACACACC
AGGAACC
GGAAACC
CCAAACC
GAAAACC
GGTCGAC
ATTAAAC
GTTCCGA
TAGACCA
GGGTACA
CGGTACA
AAGTACA
CGATACA
TAATACA
CAGGACA
CGGCACA
GAGCACA
CAGCACA
GGAAACA
CGAAACA
GAAAACA
TAGCAAA
