# Supplementary material for: PpCas9 from Pasteurella pneumotropica — a compact Type II-C Cas9 ortholog active in human cells
Source: Nucleic Acids Res. 2020 Nov 5;48(21):12297–309. doi: 10.1093/nar/gkaa998 (PMC7708072; doi:10.1093/nar/gkaa998)
Supplement: gkaa998_Supplemental_Files [file gkaa998_supplemental_files.zip › Supplementary File S3.xlsx]

## Sheet: PpCas9 depleted PAM
PpCas9 depleted PAM
CCACATT
AAACATT
CCAAATT
ACACATT
CACAATT
CCCCATT
CACCATT
CAATATT
CCCAATT
ACAAATC
ACACATC
ACAAATT
CCATATT
CAAAATT
AACCATT
CAACATC
CATAATT
CAACATA
CACCAAT
AGATATT
CACCATC
CAATATC
CCTAATT
CCCCATC
ACCAATT
ACCCATT
ACATATT
AGACATA
CAACAAT
ACTAATT
GCACATC
GCCCATT
ACATATC
ATACATT
CGATATT
CTACGTT
CCAAATC
ACAATTT
ACACAAT
CCATATA
CCAAATA
CCATATC
CACAATC
AACAATT
CACTAGT
CAAATGT
TCACATT
CCACATC
CATCATC
CAAATAT
CCTCATT
ACCAATA
CCAGATT
GCACATG
ACCATAT
GCACCTT
ACCCGAT
CCAAAGT
CAAAATG
GCCAAGT
CGATATC
CGACATC
TACCATT
ACAGATT
ACCCATA
ACACAGT
CACATAC
AAATATT
AGCTCAT
AGACATT
CAACATG
CACCACC
CCGTATT
CCGATGC
CAATGTT
CAAAATC
CACTAAT
GCAACAT
CATAATC
