# Supplementary material for: PpCas9 from Pasteurella pneumotropica — a compact Type II-C Cas9 ortholog active in human cells
Source: Nucleic Acids Res. 2020 Nov 5;48(21):12297–309. doi: 10.1093/nar/gkaa998 (PMC7708072; doi:10.1093/nar/gkaa998)
Supplement: gkaa998_Supplemental_Files [file gkaa998_supplemental_files.zip › Supplementary File S4.tre]

(((((((((((((((((((((((((((((((((WP_111689242_1:7.56615059379087e-07,WP_002989955_1:8.98917646515718e-07)0:0.00014,WP_011527619_1:0.00115)0.894:0.00115,(WP_030125963_1:0.00231,WP_111704216_1:0.00695)0.898:0.00231)0:0.00014,(WP_011284745_1:9.22683697605713e-07,QBB40139_1:9.10333562892573e-07,AAX71861_1:7.56506201122772e-07,WP_129846771_1:9.25365203802288e-07)0:0.0023)0:0.00016,WP_111704663_1:0.00114)0:0.00014,((((WP_049524935_1:6.89605768814975e-07,WP_011285506_1:7.7849938063313e-07)0:0.00014,WP_129304756_1:0.00114)0:0.00014,NP_269215_1:0.00115)0.809:0.00115,WP_020905136_1:0.00115)0.797:0.00114)0.892:0.0023,((((((WP_011054416_1:9.10897547798902e-07,AYZ10157_1:9.80219719942912e-07,WP_111674566_1:9.09183596173316e-07)0:0.00347,WP_030126706_1:0.00015)0.942:0.00229,WP_038431314_1:0.00014)0.78:0.00115,((((WP_111703313_1:0.01157,WP_032462936_1:0.00016)0.784:0.00348,WP_012560673_1:0.00695)0.753:0.00115,WP_031488318_1:0.0023)0:0.00015,WP_038434062_1:0.00231)0.798:0.00115)0.904:0.00231,WP_111694788_1:0.00114)0.802:0.00115,WP_111705078_1:0.00016)0.759:0.00113)0.831:0.00199,(WP_014407541_1:0.00344,WP_111713801_1:0.00115)0.885:0.00261)0.421:0.00132,((((WP_038432938_1:6.50792235962509e-07,WP_023610282_1:7.24259592212748e-07,WP_023080005_1:6.10046277493055e-07)0:0.00114,WP_111686257_1:0.00811)0.784:0.00169,(WP_063631341_1:0.00458,WP_111693164_1:0.00015)0.917:0.00525)0.501:0.00325,WP_101248361_1:0.00299)0.334:0.00209)0.882:0.00482,WP_111690765_1:0.00507)0.533:0.01273,(((((((WP_014612333_1:0.00114,WP_111716689_1:0.02325)0.773:0.00114,WP_012767106_1:0.00342)0:0.00014,WP_015057649_1:0.00014)0.943:0.00342,WP_111681791_1:0.00015)0.667:0.00461,WP_015017095_1:0.00461)0.775:0.00014,WP_111679121_1:0.00114)0.942:0.00344,WP_011528583_1:0.00014)1:0.08223)0.673:0.01858,WP_003043819_1:0.11305)0.811:0.03906,WP_129555603_1:0.05553)0.981:0.03968,WP_126426708_1:0.07099)0.998:0.08284,((((((AHY15611_1:8.51803162543826e-07,AGM98578_1:7.39301360639224e-07,AHY17479_1:7.25410703640192e-07)0:0.00015,WP_003099269_1:0.00014)0.75:0.0011,(AGM98575_1:7.19024191464939e-07,AHY15608_1:7.87051434040412e-07,AHY17476_1:5.66062905051513e-07)0:0.00261)1:0.09698,WP_111673267_1:0.10877)0.764:0.05563,WP_007896501_1:0.19613)1:0.08803,(((WP_111692589_1:0.00343,WP_126436870_1:0.00701)0.87:0.00347,WP_012515931_1:0.00016)0.895:0.00558,WP_111690263_1:0.00261)1:0.20551)0.998:0.08003)1:0.09805,((((((((WP_126402616_1:0.01738,WP_111698941_1:0.00224)0.997:0.02317,WP_020917064_1:0.00016)1:0.13977,WP_014334983_1:0.03109)1:0.04271,(WP_077497300_1:0.04245,WP_009854540_1:0.013)0.997:0.02744)0.945:0.02271,WP_067062573_1:0.05607)0.862:0.02518,WP_012962174_1:0.04735)1:0.07696,WP_119877030_1:0.20627)0.61:0.03099,((WP_003030002_1:6.08393663998861e-07,ANW85509_1:9.4285569079072e-07)0:0.0715,(WP_003031511_1:0.02496,WP_126408155_1:0.04253)1:0.11136)0.998:0.05756)0.996:0.05895)0.978:0.05361,(((((((((NP_721764_1:8.17480868456528e-07,WP_002263549_1:6.17064245751768e-07)0:0.00011,WP_061046374_1:0.0046)0.773:0.00114,(WP_002280230_1:0.00343,WP_106006713_1:0.00115)0.784:0.00114)0.903:0.00229,WP_012997688_1:0.00689)0.744:0.00112,(ALF27331_1:8.84676694308421e-07,WP_082312238_1:5.96021793312689e-07)0:0.01732)0.858:0.00227,WP_014677909_1:0.00117)0.743:0.00112,WP_002279859_1:0.03968)0.839:0.04604,WP_126475526_1:0.12222)1:0.09019,WP_003088697_1:0.23047)0.442:0.02978)0.637:0.03587,(((((((WP_112435821_1:7.46913759731559e-07,WP_123957750_1:9.16476659142512e-07,WP_001040087_1:9.51610219472862e-07,NP_687908_1:9.43490890124165e-07)0:0.00014,WP_112477766_1:0.00113)0:0.00014,((WP_001040085_1:0.00114,WP_123947897_1:0.00113)0:0.00014,WP_050881965_1:0.00113)0:0.00014)0.636:0.00015,WP_088181599_1:0.00113)0.976:0.00753,WP_038406070_1:0.00985)0.953:0.00809,(((WP_001040108_1:0.00228,WP_001040110_1:0.00113)0:0.00016,WP_001040107_1:0.00472)1:0.02209,(WP_088881668_1:0.00113,WP_017648376_1:0.00014)0.853:0.00279)0.845:0.00872)0.933:0.01682,((WP_001040103_1:0.00113,WP_001040102_1:0.00014)1:0.02482,(WP_001040096_1:0.0061,WP_001040098_1:0.00084)0.956:0.01219)1:0.07185)1:0.14643)0.617:0.04391,(((((((((WP_111679672_1:0.00113,WP_024703962_1:0.00113)0:0.00014,WP_014608595_1:0.00113)0.229:0.00014,WP_014727651_1:0.00014)0.923:0.00343,WP_011681470_1:0.00226)0.891:0.00744,WP_065972475_1:0.0111)1:0.17307,((WP_105184075_1:0.01347,WP_024390729_1:0.01447)1:0.05988,WP_024405243_1:0.03886)1:0.18024)1:0.11846,(WP_096753782_1:0.02654,WP_111675746_1:0.04068)0.919:0.02052)1:0.08558,(WP_060553428_1:0.02546,WP_120770653_1:0.05611)0.996:0.03665)0.896:0.02644,WP_061563899_1:0.09491)1:0.11964)1:0.16608,((((((((WP_077287021_1:5.45629834101472e-07,WP_023548323_1:6.17272944873919e-07)0:0.00014,WP_033920898_1:0.00227)0.841:0.00113,(WP_085392451_1:0.00113,WP_085400884_1:0.00113)0:0.00012)0.996:0.02468,(WP_031669209_1:0.00014,WP_003733029_1:0.00226)1:0.07129)0.224:0.01469,((((WP_003723650_1:0.01383,WP_014601172_1:0.00567)0.701:0.00457,WP_058876445_1:0.00014)0.947:0.00798,(WP_003730785_1:0.00114,WP_003727705_1:0.00011)0.987:0.01266)0.986:0.02122,WP_010991369_1:0.06889)0.915:0.01907)0.944:0.04574,WP_038409211_1:0.07558)1:0.20526,((((WP_002378009_1:0.00114,WP_002364836_1:0.00113)0.775:0.00115,WP_096397536_1:0.00228)0.627:0.00082,WP_002413717_1:0.00147)1:0.24282,WP_095803385_1:0.27922)0.902:0.0571)0.96:0.05111,(((((WP_010737004_1:0.00466,WP_063627610_1:0.00703)0.351:0.00156,WP_095454139_1:0.00549)1:0.23368,WP_095443635_1:0.12702)0.994:0.07017,WP_023519017_1:0.25079)0.991:0.0763,(WP_002335161_1:0.00016,WP_119364770_1:0.00114)1:0.20315)1:0.14151)0.651:0.03547)0.237:0.0729,(WP_071456514_1:0.31529,WP_077275696_1:0.31895)0.899:0.07069)0.993:0.13223,WP_116877370_1:0.62955)0.998:0.16009,(WP_108730630_1:0.01158,WP_128735912_1:0.00932)1:0.70049)1:0.16721,(((((((((((((((((WP_128729551_1:7.27389176208458e-07,WP_060684250_1:8.62053613817823e-07)0:0.00235,WP_064578474_1:0.00118)0:0.00014,WP_122036847_1:0.00118)0:0.00014,((WP_064523476_1:0.00014,WP_015379638_1:0.0024)0.835:0.00118,WP_054519097_1:0.00014)0:0.00014)1:0.00014,(((WP_106904639_1:0.00116,WP_063722122_1:0.00237)0:0.00014,WP_027821588_1:0.00014)0:0.00015,WP_065080293_1:0.00236)0.918:0.00112)0.344:0.01113,WP_074029542_1:0.08695)0.997:0.08667,((WP_050337970_1:0.00353,WP_120769497_1:0.00015)0.952:0.00957,WP_101872621_1:0.00471)1:0.10994)1:0.25885,(((WP_087609243_1:0.00121,WP_110139996_1:0.00235)0.902:0.01105,WP_065200954_1:0.01194)1:0.27035,WP_087741344_1:0.34217)0.966:0.08718)0.731:0.05667,(((((((WP_052916100_1:0.00117,WP_081528804_1:0.00014)0.847:0.00243,WP_003588546_1:0.00225)1:0.15443,(WP_012491871_1:6.24033571207779e-07,WP_100908617_1:9.8651736856605e-07)0:0.00561)1:0.07056,(WP_101512178_1:0.0051,WP_109990335_1:0.00806)0.923:0.013)0.928:0.02633,((WP_003659473_1:0.00014,WP_094516034_1:0.00235)0.47:0.00014,WP_020751689_1:0.00116)1:0.04314)1:0.12477,(((WP_014569977_1:0.00014,WP_077069534_1:0.00116)1:0.07615,WP_047676366_1:0.08025)0.985:0.03783,(WP_005684674_1:8.446209738891e-07,WP_005713195_1:8.9662124026516e-07)0:0.04701)1:0.08803)0.289:0.03227,WP_070652006_1:0.14344)1:0.34765)0.661:0.05308,(WP_065902179_1:0.00014,WP_065937575_1:0.00115)1:0.46365)1:0.13695,(((((((((WP_089542143_1:0.00014,WP_065825603_1:0.0059)0.552:0.00015,WP_064777233_1:0.00234)0.924:0.00235,WP_069468140_1:0.00016)0.923:0.0043,BBE26067_1:0.00393)0.134:0.00104,((WP_056965860_1:0.00015,WP_126133368_1:0.00345)1:0.07679,WP_116843570_1:0.00625)0.904:0.00374)0.91:0.01246,WP_089556639_1:0.14793)0.998:0.09371,((WP_099947667_1:0.00014,WP_099947359_1:0.00015)1:0.00014,WP_099947360_1:0.01004)1:0.13704)1:0.21391,(WP_057890055_1:0.30862,WP_010009270_1:0.29615)0.997:0.09082)0.796:0.05447,(((WP_062904505_1:0.00115,WP_062913273_1:0.00114)0:0.00014,WP_062903918_1:0.00114)1:0.11454,WP_057773983_1:0.09296)1:0.24212)0.093:0.04982)0.999:0.09805,(((((((((((WP_014567561_1:0.00106,WP_127835850_1:0.00015)0.318:0.00351,WP_069168517_1:0.01291)0.986:0.01543,(WP_087712910_1:0.00456,WP_117285354_1:0.00479)0.922:0.00734)1:0.09151,WP_020807054_1:0.13788)1:0.08739,(((WP_127345750_1:0.00128,WP_080881730_1:0.00108)1:0.17364,WP_005728738_1:0.2804)0.303:0.01091,WP_005728739_1:0.2244)0.835:0.03799)0.835:0.03905,WP_126708886_1:0.35081)0.799:0.01892,((WP_109585852_1:0.0905,WP_109715097_1:0.12351)0.962:0.05299,(WP_038521270_1:0.01971,WP_109918023_1:0.01159)1:0.19727)1:0.16939)1:0.10753,((((((WP_119906237_1:0.00115,WP_077302299_1:0.00694)0:0.00016,WP_114893867_1:0.00014)0.856:0.00115,WP_060598264_1:0.00016)0.722:0.00143,WP_072547243_1:0.00782)0.955:0.02509,WP_089119823_1:0.02579)1:0.26475,WP_075362504_1:0.36065)0.999:0.09992)1:0.11702,YP_534999_1:0.43378)0.966:0.0645,(((((((WP_004166700_1:0.00657,WP_128688323_1:0.00892)0.821:0.00474,WP_128737221_1:0.00653)0.944:0.00864,(WP_075139705_1:0.01076,WP_065124500_1:0.00125)0.947:0.0076)0.996:0.04389,(WP_070366671_1:0.0001,WP_128472058_1:0.00232)1:0.05407)1:0.24362,((WP_094104688_1:0.00468,WP_115154636_1:0.00233)0.997:0.039,WP_023440039_1:0.05016)1:0.19936)0.404:0.06572,(WP_052048889_1:0.41171,YP_535000_1:0.27894)0.871:0.21311)0.749:0.05757,(WP_013728652_1:0.0188,WP_014940461_1:0.01926)1:0.27346)0.935:0.05559)0.947:0.04017,((((((WP_080650625_1:0.00118,WP_087908354_1:0.00119)0.96:0.00626,WP_128492537_1:0.00206)1:0.06535,((WP_114806560_1:0.00468,WP_082229465_1:0.00117)0.727:0.00077,WP_107760052_1:0.01108)1:0.05942)0.994:0.04641,((WP_124891202_1:0.00118,WP_127429586_1:0.00472)0.985:0.01944,WP_104878060_1:0.0238)0.98:0.04591)1:0.27684,WP_039945658_1:0.26612)1:0.16127,WP_065533057_1:0.27399)0.984:0.07992)1:0.09371)0.174:0.05542,(WP_054646658_1:0.11638,WP_014082128_1:0.10614)1:0.35094)0.994:0.12112,WP_050952303_1:0.98167)0.711:0.08148,WP_081939549_1:0.61087)0.746:0.05234,(((WP_013362995_1:0.00014,WP_042996237_1:0.00122)1:0.16937,WP_045920486_1:0.19733)1:0.4401,((WP_128684877_1:0.59676,WP_010017027_1:0.31222)0.149:0.03901,WP_128684879_1:0.31457)0.997:0.1672)1:0.2747)0.987:0.08306,((((WP_013252099_1:0.26447,WP_013709575_1:0.20523)1:0.18758,WP_013980829_1:0.30563)1:0.47264,(WP_119945366_1:0.00681,WP_069125601_1:0.00013)1:0.54938)0.675:0.0753,(((WP_010018949_1:0.23375,WP_041499991_1:0.26191)0.999:0.14259,WP_076614067_1:0.35433)1:0.18677,WP_118908584_1:0.40047)0.992:0.1081)0.981:0.09968)0.251:0.0671)0.284:0.03597,(((((((((WP_044978320_1:0.03653,NP_970941_1:0.04043)1:0.44666,(WP_106894870_1:0.36955,WP_106084434_1:0.61586)0.497:0.07227)0.498:0.03905,(WP_069177230_1:0.46274,WP_089612183_1:0.32919)0.945:0.06591)0.964:0.05677,(WP_083799662_1:0.4022,WP_106788657_1:0.37733)0.993:0.10252)0.834:0.05238,WP_012290141_1:0.65391)0.332:0.03547,(((((WP_008799285_1:9.77024862498453e-07,WP_008797465_1:9.18634429933609e-07)0:0.02183,ALF19895_1:0.04244)0.945:0.03701,((WP_099990583_1:0.01062,WP_099986054_1:0.05704)0.992:0.02088,WP_100026503_1:0.01179)0.964:0.02995)1:0.30664,WP_041954361_1:0.35832)1:0.18251,WP_083631498_1:0.5225)0.941:0.07629)0.764:0.05692,(((WP_114889507_1:0.00028,WP_082729137_1:0.0032)1:0.25839,(WP_003145379_1:0.14017,WP_111743047_1:0.22427)1:0.14132)0.999:0.13527,WP_095064669_1:0.51245)1:0.18334)0.939:0.06101,(WP_009016219_1:0.38082,WP_076779133_1:0.33325)1:0.35691)1:0.27016,WP_125120696_1:0.5986)0.847:0.07557)0.818:0.0859,(((((WP_127504989_1:0.00119,WP_014613259_1:0.00118)1:0.06791,WP_096598476_1:0.05449)1:0.1414,WP_103209613_1:0.13772)0.999:0.16266,((WP_105977863_1:0.01267,WP_107552556_1:0.00427)1:0.06189,WP_095105824_1:0.0489)1:0.29047)1:0.29183,WP_081487811_1:0.59187)0.999:0.26295)1:0.52033,(((((((((WP_071660307_1:0.00278,WP_104928915_1:0.00737)0.937:0.00635,WP_003038941_1:0.00609)0.912:0.00396,(WP_071304231_1:0.0038,WP_014549645_1:0.00016)0.78:0.0015)0.878:0.00505,((WP_014548420_1:0.03017,WP_066046523_1:0.01073)1:0.09855,WP_003033603_1:0.00778)0.898:0.00506)0.619:0.00239,WP_003036236_1:0.00379)0.931:0.02813,((YP_169608_1:5.59514628781031e-07,WP_003023307_1:8.69616092098317e-07)0:0.0041,WP_003026687_1:0.00216)0.997:0.07604)1:0.51503,(WP_122951191_1:0.58329,WP_065299424_1:0.97721)0.741:0.16059)1:0.40423,(((((WP_028378712_1:0.00014,WP_027228131_1:0.00146)0.839:0.00144,WP_062726656_1:0.00014)0.952:0.02914,((WP_011212792_1:0.00289,WP_038837027_1:0.00014)0.795:0.00143,WP_027223967_1:0.00143)0.865:0.01545)1:0.68666,WP_066592711_1:0.85252)0.991:0.29387,(WP_011139431_1:0.01002,WP_066350225_1:0.48687)1:0.7178)0.684:0.14857)0.958:0.28968,((((WP_086296884_1:0.05318,WP_100590402_1:0.59919)0.933:0.07401,WP_086303052_1:0.0441)0.238:0.01315,(WP_086303054_1:0.06725,WP_086315938_1:0.01954)0.476:0.04018)0.9:0.16922,WP_100590401_1:0.42103)1:0.83378)1:1.30699)0.997:0.38535,(((((((((((((((((WP_024704047_1:0.00104,WP_011680957_1:0.00104)0:0.00015,(WP_023909534_1:0.00014,WP_014727388_1:0.00631)0:0.00015)0.841:0.00103,((WP_101415585_1:0.00014,WP_095559301_1:0.00314)0.963:0.00418,WP_014621379_1:0.00315)0:0.00016)0.752:0.00105,(WP_128887992_1:0.00313,WP_014608134_1:0.00015)0.92:0.00315)0.778:0.0011,((((WP_059257345_1:0.00014,WP_011225725_1:0.00735)0.953:0.00954,WP_011227028_1:0.00319)0.956:0.00416,WP_116920169_1:0.0074)0.866:0.00216,(WP_113870396_1:0.00313,WP_111679519_1:0.00317)1:0.02365)0.905:0.00423)0.936:0.00015,WP_087009798_1:0.00402)1:0.02552,WP_126429293_1:0.01588)0.435:0.00316,WP_014634195_1:0.01813)0.895:0.00821,WP_107372848_1:0.02422)0.946:0.01779,WP_084871438_1:0.0535)1:0.13764,(((WP_021001655_1:9.36089587434711e-07,WP_057489650_1:8.70420725351275e-07)0:0.01416,(WP_021002704_1:0.00674,WP_126407025_1:0.04771)0.951:0.01752)1:0.08168,((WP_046165401_1:0.01304,WP_012130469_1:0.02527)1:0.07192,WP_023026749_1:0.05961)0.999:0.05171)0.997:0.0624)1:0.08551,((((((WP_069788897_1:0.0021,WP_013852048_1:0.00014)0.987:0.01069,WP_014294907_1:0.01185)0.931:0.00667,WP_012962169_1:0.01706)0.9:0.00869,WP_058621517_1:0.02676)0.997:0.03332,((WP_111712910_1:0.00518,WP_058814078_1:0.00333)0.999:0.0372,(WP_126437961_1:0.02484,WP_126440388_1:0.02404)0.99:0.02233)0.589:0.0209)1:0.10839,((((WP_014637067_1:0.00106,WP_002935602_1:0.00014)0.545:0.00012,WP_024409212_1:0.00106)1:0.10232,WP_120171880_1:0.09452)1:0.1746,WP_037591994_1:0.27688)0.491:0.04192)0.988:0.05865)1:0.24816,(((WP_120141936_1:0.15495,WP_010018698_1:0.09637)1:0.29263,(WP_077276356_1:0.28271,WP_016251609_1:0.42729)0.984:0.0911)0.965:0.07874,(WP_120771636_1:0.40855,WP_087548596_1:0.71201)0.608:0.06524)1:0.13482)0.93:0.07083,WP_068759260_1:0.51509)0.935:0.09931,WP_012742555_1:0.60763)1:0.20045,((((((((WP_023374365_1:0.00105,WP_104681501_1:0.00015)1:0.01497,WP_075777761_1:0.00318)0.309:0.00164,(WP_126510167_1:0.00014,WP_058710220_1:0.00106)0.878:0.00366)1:0.1207,WP_002460848_1:0.14066)1:0.09581,(((WP_050345681_1:0.00105,WP_050331073_1:0.0032)0.709:0.00207,WP_060829977_1:0.0065)1:0.21004,((WP_060552032_1:0.01425,WP_039643679_1:0.01087)1:0.18735,WP_085237539_1:0.22452)0.841:0.05723)0.992:0.0606)0.991:0.06273,((((WP_096754380_1:0.00073,WP_060803559_1:0.03821)0.796:0.00163,WP_082732265_1:0.0011)0.957:0.00916,WP_105977729_1:0.00903)1:0.05252,WP_088922804_1:0.07402)1:0.15883)1:0.14855,WP_096075831_1:0.3578)1:0.2426,((((WP_072693042_1:0.28795,WP_077916261_1:0.25869)0.226:0.02982,WP_076767463_1:0.25421)1:0.1303,WP_096550266_1:0.2818)1:0.26231,(((WP_119362967_1:0.03815,WP_117347264_1:0.01254)1:0.39891,WP_084600768_1:0.51824)1:0.21135,WP_125669251_1:0.66504)0.042:0.07155)0.914:0.07596)0.971:0.08735)0.996:0.12492,((((((((WP_011113935_1:0.0148,WP_027333323_1:0.00954)0.967:0.01034,WP_014886349_1:0.00944)0.141:0.00415,(WP_014574789_1:0.01908,WP_011883478_1:0.01714)0.845:0.00538)1:0.65169,(((WP_041352097_1:0.00661,WP_026365159_1:0.0076)0.644:0.01175,WP_109537259_1:0.0186)0.095:0.01088,WP_026365158_1:0.05794)1:0.55209)0.456:0.07271,((((WP_046643012_1:0.01274,WP_004794730_1:0.00464)1:0.15795,WP_015287703_1:0.21084)0.991:0.10639,WP_117274954_1:0.2735)1:0.30086,WP_041914106_1:0.71484)0.58:0.07875)1:0.22195,(((((WP_129694582_1:0.02498,WP_060823277_1:0.01678)0.476:0.12121,WP_129694602_1:0.4469)0.991:0.25452,((WP_044635168_1:0.00133,WP_099451754_1:0.00197)1:0.23767,WP_129644562_1:0.22085)1:0.31052)1:0.27835,(WP_114191009_1:0.63961,WP_024544369_1:0.48438)0.942:0.12514)0.261:0.05918,(WP_129646764_1:0.59594,WP_024544368_1:0.43975)0.973:0.17253)0.527:0.06784)1:0.33536,((WP_129692608_1:0.44827,CDN40822_1:0.64485)0.987:0.21463,WP_041362727_1:0.95259)0.957:0.15124)0.997:0.17807,(((WP_075048454_1:0.19389,WP_075058359_1:0.18988)0.927:0.05684,WP_069117188_1:0.2104)1:0.3549,WP_115558502_1:0.4934)1:0.28473)0.85:0.10151)0.976:0.16407)1:0.21438,(((((WP_066390315_1:0.01879,WP_125296444_1:0.01684)1:0.25569,WP_130234171_1:0.21731)1:0.81325,((WP_083799866_1:0.14611,BBG66273_1:0.13537)1:0.55645,WP_114842230_1:0.59747)1:0.44233)0.998:0.25221,WP_012859073_1:1.00873)0.548:0.07837,(((WP_041612583_1:0.24845,WP_100254705_1:0.31622)1:0.33783,WP_025208688_1:0.95833)0.045:0.08505,(WP_079450767_1:0.20543,WP_016341167_1:0.22781)1:0.37195)1:0.59829)0.087:0.0795)0.886:0.11397,(((((((((((((((((((WP_069972580_1:9.06409070085068e-07,WP_002235162_1:6.92319621883056e-07)0:0.00014,WP_002246410_1:0.00108)0.913:0.00215,(WP_014574210_1:0.00433,WP_002249455_1:0.00434)0:0.00016)0.789:0.00107,WP_015815286_1:0.00108)0.963:0.00436,WP_002256913_1:0.01203)0.723:0.00115,WP_012221298_1:0.01081)0.97:0.0173,WP_002230835_1:0.09369)0.959:0.01546,(((WP_002217928_1:0.00543,WP_115436905_1:0.00329)0.276:0.0013,(WP_002238326_1:0.00449,WP_002236121_1:0.01738)0.916:0.00776)0.903:0.00548,WP_111726279_1:0.01868)0.957:0.014)0.829:0.00937,WP_009348029_1:0.08421)0.712:0.00289,(WP_114934979_1:0.00281,WP_013449463_1:0.0069)0.996:0.01627)0.965:0.02699,WP_107854655_1:0.03993)1:0.18733,((((((WP_041834594_1:0.07031,WP_014991277_1:0.04988)0.373:0.0162,WP_018356570.1:0.09236)0.999:0.05545,(WP_095176968_1:0.03982,WP_014065572_1:0.04341)1:0.09975)1:0.08662,(WP_015432202_1:0.43246,WP_025236609_1:0.10552)1:0.09168)0.72:0.03451,WP_126290512_1:0.15057)0.631:0.03246,(((WP_005751838_1:0.00521,WP_010907033_1:0.00314)0.914:0.00845,(WP_005754641_1:0.00321,WP_108511526_1:0.03763)0.986:0.02148)1:0.16964,WP_126372222_1:0.13063)0.998:0.06201)0.997:0.06955)0.538:0.0495,((WP_126304706_1:0.10729,WP_123795625_1:0.08484)1:0.06993,WP_002641950_1:0.2156)1:0.0827)0.999:0.11449,WP_126598092_1:0.38357)1:0.19678,(((((WP_052473360_1:0.13096,WP_126444802_1:0.15046)0.94:0.03683,WP_052472777_1:0.21732)0.961:0.05745,WP_012655176_1:0.30822)0.52:0.04997,AMS32010_1:0.17459)1:0.28583,WP_046860449_1:0.33873)1:0.22173)1:0.15423,(((((((WP_082918497_1:0.06421,WP_010014406_1:0.04263)1:0.21412,WP_104964710_1:0.26086)1:0.17421,WP_120784844_1:0.53472)0.837:0.08408,(WP_065901900_1:0.00109,WP_065928594_1:0.00014)1:0.88333)1:0.28307,WP_107196622_1:0.48258)0.995:0.10828,(((WP_060670422_1:0.00108,WP_111744215_1:0.00328)0.955:0.0196,WP_003452083_1:0.00844)1:0.48468,WP_013389026_1:0.54483)0.61:0.07663)0.719:0.05704,(((((WP_099233044_1:6.35040584479238e-07,WP_087959824_1:5.39517491708752e-07)0:0.06284,(WP_095858800_1:0.02345,WP_041267823_1:0.03748)0.988:0.04368)1:0.28354,(WP_048723014_1:0.00539,WP_087094968_1:0.00014)1:0.44274)0.981:0.09628,(WP_001105083_1:0.02004,WP_065212529_1:0.03427)1:0.56155)0.997:0.10259,WP_081436766_1:0.66994)0.708:0.06795)0.45:0.05316)0.916:0.07591,((((WP_014748117_1:0.21483,WP_041249387_1:0.19987)0.918:0.07548,WP_015458289_1:0.21542)1:0.24757,((WP_011474892_1:0.09493,WP_011501452_1:0.08944)1:0.33456,WP_003611034_1:0.35209)0.962:0.12494)1:0.65544,((WP_077538522_1:0.89293,WP_011139289_1:0.75935)0.923:0.10075,(WP_066045006_1:0.63255,WP_015423233_1:0.51448)0.877:0.08772)0.358:0.05759)0.439:0.08132)0.974:0.11986,(((((((((((((((((((((WP_002864485_1:9.55508758265541e-07,YP_002344900_1:5.17597077025039e-07)0:0.00014,WP_075867373_1:0.0011)0:0.00015,WP_052784881_1:0.0011)0.786:0.00111,WP_002851159_1:0.00222)0.775:0.0011,(((WP_041160257_1:0.0011,WP_002895475_1:0.00014)0.571:0.00014,WP_002858341_1:0.0011)0:0.00014,(WP_052834735_1:0.0011,WP_126418076_1:0.0011)0:0.00014)0.878:0.00222)0.892:0.00221,WP_002855697_1:0.00226)0.876:0.00223,WP_032586895_1:0.00222)0.885:0.00222,WP_107128025_1:0.00111)0.773:0.0011,(((((WP_069179465_1:7.32120433035703e-07,WP_002799306_1:6.67693850980916e-07)0:0.00014,WP_020836910_1:0.00111)0.796:0.00014,WP_002883590_1:0.00223)0.923:0.00221,WP_042635940_1:0.00014)0:0.00015,WP_070300721_1:0.0011)0.791:0.00111)0.765:0.0011,((((((((((WP_052805507_1:0.00221,WP_012006786_1:0.00332)0.933:0.00334,(WP_021137704_1:0.00014,WP_002855546_1:0.00014)0.974:0.0056)0.87:0.00223,WP_057034899_1:0.0011)0.956:0.00446,((WP_002819067_1:0.0033,WP_071319729_1:0.00338)0.777:0.00221,WP_052802742_1:0.00329)0.899:0.00015)0.805:0.00221,WP_070306793_1:0.00221)0.911:0.00015,(((WP_002886998_1:0.0011,WP_002890122_1:0.00014)0:0.00014,WP_015016497_1:0.0011)0.956:0.00333,WP_002780990_1:0.00015)0.971:0.00879)0.566:0.00353,WP_044306279_1:0.00998)0.453:0.00253,WP_002916466_1:0.013)0.967:0.00561,WP_069360684_1:0.00015)0.911:0.00222,((WP_079865827_1:0.00283,WP_038400688_1:0.0011)0:0.00014,WP_052805632_1:0.0011)0.867:0.00015)0.741:0.00224)0.821:0.00333,WP_022552435_1:0.00777)0.873:0.00015,((WP_069176623_1:0.00222,WP_126655109_1:0.00111)0.89:0.00222,WP_115766867_1:0.00222)0.761:0.00111)0.863:0.0011,WP_038814334_1:0.00015)0.283:0.00015,WP_115794652_1:0.00219)0.31:0.00125,WP_079460312_1:0.04231)1:0.26795,(((WP_039625276_1:0.02924,WP_039627869_1:0.01516)0.796:0.01301,WP_039662669_1:0.01828)0.997:0.04425,(WP_039666904_1:0.04275,WP_044598268_1:0.04899)0.737:0.02339)1:0.23874)0.775:0.05696,((((((WP_110581844_1:0.0017,WP_015453612_1:0.00395)0.969:0.00729,WP_104717230_1:0.00626)0.606:0.00286,WP_014667007_1:0.0074)1:0.31733,(WP_108911279_1:0.13139,WP_034342349_1:0.09057)1:0.12578)0.741:0.05038,WP_027305220_1:0.2568)0.999:0.09476,WP_104745660_1:0.40625)0.382:0.04558)0.995:0.0925,(((WP_107127902_1:0.00401,WP_058914657_1:0.00961)0.304:0.00339,WP_115784888_1:0.00184)0.326:0.00725,WP_071609185_1:0.01024)1:0.63726)0.341:0.05973,WP_082864062_1:0.47483)0.12:0.02259,WP_082864061_1:0.54849)0.723:0.08241,(WP_013022389_1:0.32762,WP_083986130_1:0.28857)1:0.29623)1:0.31181)0.994:0.12632,(WP_086333498_1:0.01177,WP_086315836_1:0.02951)1:1.20049)0.27:0.06799)0.991:0.09902,((((((((((((((((((((WP_095909429_1:0.01929,WP_015781852_1:0.00345)0.024:0.00519,WP_106096331_1:0.01523)0.748:0.00118,(WP_095901370_1:0.00561,WP_002678519_1:0.00947)0.967:0.00962)0.893:0.021,WP_053581145_1:0.01824)1:0.19274,((((WP_126321326_1:0.00789,WP_013997568_1:0.02523)0.43:0.00304,WP_095916790_1:0.0042)0.906:0.00783,WP_095893406_1:0.02946)0.975:0.01712,(WP_098029595_1:0.04965,WP_095896902_1:0.03294)0.106:0.00651)1:0.12526)0.708:0.04759,((WP_008582100_1:0.0524,WP_067760338_1:0.03279)1:0.18771,WP_068397880_1:0.17224)0.997:0.06492)0.995:0.05584,((((WP_123901968_1:0.03484,WP_123872731_1:0.01865)0.992:0.02144,VFB02498_1:0.03237)0:0.00831,(WP_045502672_1:0.04323,WP_123882753_1:0.05435)0.059:0.00944)1:0.12956,WP_053329437_1:0.18352)1:0.11465)0.673:0.03265,WP_098193375_1:0.31545)0.894:0.04,((((((WP_038693822_1:0.00107,WP_014938037_1:0.00014)0.998:0.02344,WP_079206934_1:0.01241)0.924:0.03193,WP_004918207_1:0.02034)1:0.14698,WP_013073784_1:0.20757)0.99:0.07127,WP_102995112_1:0.23825)0.381:0.03242,((WP_114902879_1:0.24666,WP_100945244_1:0.19623)0.174:0.03913,WP_070235793_1:0.20567)0.844:0.03696)1:0.08591)0.709:0.03743,((((((((WP_100023185_1:0.01945,WP_100021242_1:0.00548)0.849:0.00733,WP_014708934_1:0.01138)1:0.01653,WP_112199926_1:0.008)0.963:0.00745,(WP_099983984_1:0.00321,WP_100013851_1:0.00881)0.226:0.00209)0.899:0.00508,WP_100015610_1:0.02646)0.814:0.00636,WP_100019439_1:0.01225)0.907:0.01063,WP_028906301_1:0.02794)1:0.29676,((((WP_053874249_1:0.00217,WP_009293010_1:0.00015)0.881:0.00216,WP_005791619_1:0.00015)1:0.03674,WP_106069253_1:0.03454)1:0.09447,WP_005855543_1:0.17184)1:0.14495)0.998:0.07256)0.067:0.02751,(((((YP_001296401_1:5.97851183405759e-07,WP_011963637_1:7.40945165180006e-07)0:0.02543,SHH94364_1:0.01261)1:0.06619,(WP_108741992_1:0.098,WP_129538186_1:0.10341)0.965:0.03166)1:0.12119,WP_014773653_1:0.25273)1:0.11365,WP_107011025_1:0.29764)0.676:0.04673)0.986:0.09085,(((WP_099838520_1:0.00109,WP_099841149_1:0.00014)0.986:0.00669,WP_099896360_1:0.00107)0.35:0.00297,WP_077094666_1:0.01707)1:0.57157)1:0.20083,((((((WP_047033642_1:0.0222,WP_045179909_1:0.0315)0.986:0.0213,(WP_076351459_1:0.04624,WP_088583860_1:0.06088)0.873:0.01242)0.99:0.05182,WP_124803323_1:0.09986)1:0.31424,WP_038656028_1:0.36622)0.993:0.13181,WP_084546960_1:0.45876)1:0.2595,(WP_095073413_1:0.28327,WP_123856220_1:0.23168)1:0.45506)0.871:0.08262)1:0.16886,(((((((((((((WP_076559079_1:0.02807,WP_079465816_1:0.02576)0.991:0.04125,WP_123844212_1:0.06743)0.883:0.04431,WP_104917102_1:0.12337)1:0.09648,(WP_022546547_1:0.21352,WP_076929686_1:0.17418)0.297:0.04351)0.976:0.0381,(((WP_060383764_1:0.00428,WP_063743464_1:0.00015)0.998:0.05062,WP_014165808_1:0.04035)1:0.36988,(WP_013687888_1:0.16569,WP_079559033_1:0.17995)0.118:0.03032)0.798:0.02746)0.94:0.03205,((((WP_126370911_1:0.00109,WP_095898369_1:0.00014)0.998:0.02116,(WP_088593991_1:0.01493,WP_106098546_1:0.0479)0.996:0.02857)0.885:0.02156,WP_095914261_1:0.04734)1:0.23746,WP_013598930_1:0.15053)0.765:0.04522)1:0.08505,(((WP_120175212_1:0.06626,WP_050696304_1:0.03533)1:0.07852,WP_060831628_1:0.08684)1:0.25009,WP_012819984_1:0.26763)0.999:0.09528)0.821:0.03896,WP_095911833_1:0.25686)0.755:0.048,(WP_066331514_1:0.23675,WP_014791819_1:0.48004)0.776:0.06041)0.789:0.04642,(((WP_068481078_1:0.17401,WP_015022951_1:0.17397)0.998:0.11844,WP_108879264_1:0.28074)0.907:0.06577,WP_128501545_1:0.24132)1:0.08811)0.998:0.11099,(WP_076701793_1:0.49471,WP_123941184_1:0.3178)1:0.28463)0.998:0.14715,(WP_014561873_1:0.33563,WP_041355928_1:0.26146)1:0.38317)1:0.23364,(WP_095899957_1:0.00206,WP_095918475_1:0.00014)1:0.72416)1:0.24294)0.989:0.11384,WP_122933462_1:0.89209)0.99:0.12805,(((((((WP_118866786_1:0.02999,WP_044112561_1:0.04293)1:0.56617,WP_057952188_1:0.24733)1:0.20602,(WP_124784004_1:0.25271,WP_112782656_1:0.20577)0.997:0.20812)0.854:0.07329,(WP_112782657_1:0.18649,WP_124784003_1:0.25759)0.999:0.2138)0.803:0.11219,((((WP_103292747_1:0.17265,WP_016200142_1:0.12532)1:0.13186,(WP_116787333_1:0.25922,WP_109567989_1:0.14838)0.914:0.07788)1:0.20975,AMS26831_1:0.35408)1:0.25312,WP_124985915_1:0.73103)0.833:0.07635)1:0.22992,((((((((WP_106042830_1:0.35713,WP_013063831_1:0.38647)0.999:0.14506,WP_051567956_1:0.4096)0.145:0.03607,WP_100996834_1:0.37327)0.978:0.07919,((WP_014164458_1:0.07069,WP_060381523_1:0.08135)0.769:0.0648,(WP_014084151_1:0.07597,WP_069797278_1:0.09507)0.472:0.02864)1:0.38979)0.681:0.06449,WP_114984028_1:0.61256)0:0.04088,WP_051567954_1:0.42917)0.368:0.07536,WP_020964486_1:0.55928)0.351:0.06149,WP_106053875_1:0.80444)0.514:0.06553)1:0.43268,(((WP_076615834_1:0.1828,WP_068206408_1:0.15941)0.951:0.06203,WP_100211383_1:0.249)1:0.26604,(WP_024267366_1:0.52999,WP_057952132_1:0.39853)1:0.16254)1:0.23346)0.998:0.14995)0.992:0.11156,(((((WP_082846128_1:0.43932,WP_077026422_1:0.47984)1:0.28556,WP_095415415_1:0.59673)0.279:0.08053,WP_074041458_1:0.58283)0.999:0.18707,(WP_011995013_1:0.29209,WP_081371634_1:0.26391)1:0.65049)0.564:0.06567,(WP_085755463_1:0.66176,AQT67652_1:0.91161)0.005:0.10713)0.914:0.09381)0.964:0.06479,((((((((((((((WP_077972354_1:0.01675,WP_078039855_1:0.00633)0.996:0.03496,WP_077993175_1:0.02687)1:0.28138,AQS41335_1:0.21794)0.999:0.10471,(WP_058898100_1:0.03074,WP_094463462_1:0.02134)1:0.23717)0.988:0.0974,WP_064329368_1:0.48937)0.997:0.12176,WP_120219131_1:0.47648)0.608:0.04255,((WP_025290702_1:0.16649,WP_115377717_1:0.15038)0.992:0.05893,(WP_120251735_1:0.18495,WP_113667871_1:0.16606)0.027:0.0234)1:0.25154)0.958:0.04815,WP_104942053_1:0.47191)0.538:0.04585,(((WP_048531597_1:0.13562,WP_081536063_1:0.06799)0.583:0.02373,WP_012177079_1:0.08164)1:0.22365,(WP_066816048_1:0.26866,WP_066137387_1:0.30556)0.882:0.07048)1:0.24705)1:0.17879,(((WP_052293630_1:0.35319,WP_109331998_1:0.33134)1:0.19568,WP_111065912_1:0.51996)0.413:0.0909,(WP_012044026_1:0.412,WP_011505017_1:0.34281)1:0.29113)0.56:0.06887)0.961:0.09814,((((((((((WP_121730027_1:0.08079,WP_011809011_1:0.20758)0.92:0.02664,WP_013592777_1:0.14682)0.581:0.02224,WP_013517127_1:0.09331)0.916:0.03566,WP_043213455_1:0.20192)0.99:0.06569,WP_050715031_1:0.17012)1:0.09316,((WP_013648685_1:0.11941,AJP48396_1:0.0868)1:0.10225,WP_114562700_1:0.21375)0.974:0.0626)0.999:0.088,(WP_013263448_1:0.25408,WP_126462099_1:0.1602)1:0.11973)0.87:0.09742,WP_105885336_1:0.48735)0.994:0.14554,(WP_118909446_1:0.00196,WP_118882790_1:0.00498)1:0.55403)0.953:0.0836,WP_013047413_1:0.60116)0.627:0.06775)0.998:0.17343,WP_015469618_1:0.90737)0.942:0.08913,(WP_011388212_1:7.79558572210657e-07,YP_425545_1:9.65429461990526e-07)0:1.21506)0.161:0.05774,((((WP_125266971_1:0.01047,WP_096525290_1:0.01135)0.9:0.03526,(WP_096525288_1:0.00015,WP_015423067_1:0.05055)0.758:0.01103)1:0.26299,WP_012414420_1:0.26834)1:0.25922,WP_013607849_1:0.56584)1:0.92167)0.985:0.15859)0.713:0.06074,((((((((((((((WP_070794736_1:0.00115,WP_014317373_1:0.00465)0:0.00014,WP_014301099_1:0.00115)0:0.00016,WP_014318431_1:0.00014)0:0.00014,((WP_014316098_1:0.00016,WP_014311133_1:0.00464)0.84:0.00115,WP_085666229_1:0.00114)0:0.00015)0.92:0.00349,WP_014319618_1:0.00115)0.43:0.00441,WP_010933968_1:0.00488)1:0.19956,WP_025253428_1:0.27213)0.897:0.0699,WP_035106817_1:0.23753)0.996:0.15273,WP_123930632_1:0.42987)1:0.13457,((((WP_050695651_1:0.22745,WP_072457083_1:0.20623)1:0.28548,WP_106110768_1:0.46583)0.971:0.08358,WP_076389496_1:0.48811)0.291:0.08097,((WP_007057059_1:0.24317,WP_003839956_1:0.35553)0.373:0.08095,(WP_095508358_1:0.28902,WP_050752380_1:0.42492)0.059:0.06411)1:0.27171)0.944:0.06644)0.065:0.07338,WP_053411199_1:0.48788)0.987:0.1705,WP_053961988_1:0.88883)0.155:0.184,WP_083760582_1:0.77642)1:1.00121,((WP_114562742_1:0.0491,WP_114562741_1:0.93878)0.704:0.45154,WP_008738269_1:0.68895)1:0.68777)0.968:0.24947)0.888:0.15317,((((((WP_123038833_1:0.00014,WP_012421034_1:0.00016)0.923:0.00418,WP_102732593_1:0.00289)1:0.02159,WP_102737403_1:0.01612)0.95:0.01862,WP_123052294_1:0.00362)1:0.35008,WP_067777314_1:0.30262)1:1.12019,(WP_052571014_1:0.64165,WP_082083265_1:0.72786)1:0.90727)0.998:0.48329)0.991:0.08566)0.666:6.000000,WP_041914105_1:6.000000):0.000009,((WP_106701188_1:0.61531,WP_013179927_1:0.47089)1:0.61587,(WP_063098266_1:0.03391,WP_104988743_1:0.07389)1:1.10508):6.000009);
