# Supplementary material for: PpCas9 from Pasteurella pneumotropica — a compact Type II-C Cas9 ortholog active in human cells
Source: Nucleic Acids Res. 2020 Nov 5;48(21):12297–309. doi: 10.1093/nar/gkaa998 (PMC7708072; doi:10.1093/nar/gkaa998)
Supplement: gkaa998_Supplemental_Files [file gkaa998_supplemental_files.zip › Supplementary File S5.tre]

(((((((((((((((((((((((((((((((((((((((((((((((((((((lcl|WP_042210973_1:0.09937,lcl|WP_020431500_1:0.05445)0.931:0.03911,lcl|WP_038694250_1:0.06621)0.983:0.04813,lcl|WP_125082770_1:0.06697)0.14:0.01292,(lcl|WP_083041472_1:0.00178,lcl|WP_077995241_1:0.00156)1:0.09541)0.972:0.03038,((lcl|1029017752:0.15084,lcl|WP_000735203_1:0.00394)0.995:0.06423,lcl|WP_094244426_1:0.04077)0.945:0.02886)0.729:0.00541,((lcl|WP_062407236_1:0.03683,lcl|WP_045670998_1:0.04136)0.287:0.01719,lcl|WP_122953014_1:0.08768)0.823:0.02504)0.928:0.02918,(((lcl|1030049350:0.00326,lcl|WP_071168893_1:0.00014)1:0.21436,lcl|WP_129437815_1:0.14659)0.524:0.04407,lcl|WP_038539833_1:0.08269)0.399:0.01364)0.799:0.02693,((lcl|WP_061565731_1:0.00326,lcl|WP_026684594_1:0.00014)0.929:0.01416,lcl|AJH77406_1:0.00567)1:0.08626)0.915:0.03192,(((((lcl|15612904:6.83947716992865e-07,lcl|WP_010896522_1:7.26597643374541e-07)0:0.05496,lcl|WP_011248430_1:0.05068)0.88:0.02944,lcl|WP_068697639_1:0.08778)0.997:0.07805,lcl|1305764954:0.18415)0.704:0.03235,(lcl|WP_072741447_1:0.02539,lcl|WP_121640967_1:0.02384)0.999:0.10336)0.791:0.02121)0.834:0.024,(lcl|1507228836:0.22437,lcl|1501400168:0.20883)0.477:0.03993)0.856:0.05511,((lcl|1029972824:8.58003084722e-07,lcl|WP_008592308_1:7.54844521670043e-07)0:0.23038,lcl|WP_072693046_1:0.14762)0.701:0.0422)0.883:0.03974,(lcl|172056196:6.78816433457595e-07,lcl|WP_012369064_1:9.1387118153253e-07)0:0.25887)0.914:0.03379,((((((((lcl|WP_028542681_1:0.01,lcl|WP_017427975_1:0.00659)0.873:0.01009,lcl|WP_094155398_1:0.02661)0.976:0.03006,(lcl|374323589:8.41441376059159e-07,lcl|WP_014281196_1:6.19947843173803e-07)0:0.03492)0.987:0.04716,lcl|WP_108464110_1:0.05671)0.594:0.01897,lcl|WP_074093753_1:0.08282)0.882:0.02295,((lcl|WP_099516966_1:0.1223,lcl|WP_062491836_1:0.07737)0.241:0.04713,lcl|1304706695:0.2229)0.329:0.02695)0.599:0.0237,(lcl|WP_042205604_1:0.00667,lcl|WP_025695205_1:0.01665)0.996:0.07153)0.492:0.03255,lcl|WP_126433896_1:0.14391)1:0.11455)0.94:0.04089,(lcl|1204583320:0.24936,lcl|1804053289:0.25317)0.952:0.06872)0.626:0.01984,lcl|1902450731:0.31719)0.317:0.01609,((((lcl|WP_050343680_1:0.05771,lcl|WP_069180373_1:0.04578)0.942:0.03863,lcl|1022387562:0.05164)1:0.14484,(lcl|1401248570:0.15766,lcl|1502432442:0.2122)0.743:0.04668)1:0.20563,(((lcl|1403807552:0.14181,lcl|WP_114924771_1:0.1195)0.958:0.0748,lcl|1500200496:0.17536)1:0.14515,lcl|WP_068659285_1:0.16057)0.985:0.08417)0.846:0.06472)0.776:0.04972,((((((((lcl|1080327602:9.31798955472962e-07,lcl|WP_035185415_1:7.1169220011031e-07)0:0.00016,(lcl|WP_003617700_1:0.0033,lcl|WP_035164812_1:0.00014)0.827:0.00325)0.999:0.13652,lcl|1108277491:0.24052)0.229:0.03519,((lcl|184155685:7.64048970384566e-07,lcl|WP_012391424_1:6.29618227743009e-07)0:0.00978,lcl|WP_021350246_1:0.00015)1:0.24816)0.595:0.04892,((lcl|161507871:5.07686377759704e-07,lcl|WP_012212132_1:6.80703181558625e-07,lcl|AZA19570_1:9.96943322350557e-07)0:0.00014,(lcl|WP_014918441_1:0.00322,lcl|WP_014563207_1:0.00014)0.873:0.00318)0.999:0.16352)0.998:0.1647,lcl|1108248054:0.30286)0.972:0.11481,((((lcl|1092557569:0.00014,lcl|WP_070651726_1:0.00637)1:0.2315,lcl|1046088321:0.15748)0.991:0.13392,lcl|1108234721:0.37436)0.963:0.09232,((lcl|1028553944:0.00014,lcl|WP_010013569_1:0.00337)0.999:0.19686,lcl|1108333617:0.20184)0.95:0.06655)0.885:0.05835)0.688:0.06512,((((lcl|WP_048589977_1:0.00012,lcl|332687143:0.00767)0.942:0.00635,lcl|WP_015694585_1:0.00014)1:0.18612,(lcl|1039315323:0.02833,lcl|ALS01865_1:0.04383)0.98:0.09516)0.958:0.08762,lcl|1902929143:0.26332)0.976:0.08546)0.891:0.04505)0.916:0.05277,(lcl|1902472867:0.27007,lcl|1042101124:0.24247)0.992:0.11521)0.691:0.0183,(lcl|1042084369:0.01295,lcl|WP_096240199_1:0.01046)1:0.28566)0.046:0.023,(((((((((lcl|WP_014184262_1:0.02951,lcl|1024682346:0.02991)0.909:0.01742,lcl|WP_015943912_1:0.03856)0.939:0.02237,lcl|WP_013841451_1:0.02023)0.914:0.02196,(lcl|WP_014826499_1:0.03124,lcl|WP_015759043_1:0.04589)0.73:0.02307)0.998:0.08679,(lcl|150389454:6.66372614791488e-07,lcl|WP_012062882_1:8.87420513914998e-07)0:0.07846)0.97:0.05602,(lcl|WP_015924976_1:0.04245,lcl|WP_014312882_1:0.02088)0.997:0.08519)0.812:0.03876,lcl|WP_034844203_1:0.16403)0.97:0.06918,(lcl|1506117770:0.19036,lcl|1803467361:0.18849)0.999:0.12559)0.822:0.04292,(((((lcl|317131634:8.67215117352657e-07,lcl|WP_013484587_1:9.17131119765051e-07)0:0.18354,lcl|1045891972:0.2382)0.497:0.03711,lcl|1124070009:0.20113)0.303:0.03574,lcl|1801957898:0.19688)0.841:0.06005,lcl|1040170092:0.23416)0.934:0.04725)0.974:0.07185)0.815:0.02889,((((((((lcl|238924839:7.2751139246115e-07,lcl|WP_012743314_1:9.30765255466399e-07)0:0.09944,lcl|1124133062:0.12988)0.882:0.05044,lcl|479153813:0.13318)0.799:0.04236,lcl|1018244776:0.23282)0.971:0.08024,((lcl|WP_065548864_1:0.00015,lcl|WP_002568435_1:0.0232)0.996:0.12372,lcl|WP_065543452_1:0.10933)0.989:0.08432)0.377:0.01935,(((lcl|1303766697:0.00014,lcl|WP_069177853_1:0.00332)1:0.15756,lcl|1046126664:0.22282)0.811:0.0628,lcl|1104851503:0.25858)0.896:0.0597)0.982:0.056,((lcl|1017518846:0.00015,lcl|WP_039909203_1:0.00014)1:0.15567,lcl|1045865004:0.15308)0.997:0.10295)0.914:0.04801,(lcl|1024304885:0.32096,lcl|1038168693:0.32846)0.933:0.09185)0.826:0.02544)0.745:0.01258,(((((((((lcl|339500527:5.1316935957718e-07,lcl|WP_013969344_1:8.87017889478139e-07)0:0.29711,lcl|1097811864:0.18837)0.783:0.06369,lcl|WP_116223553_1:0.14759)0.736:0.02076,((lcl|320160633:8.5140796715131e-07,lcl|WP_013559645_1:8.88578247114465e-07)0:0.09951,(lcl|148658413:0.00016,lcl|WP_011959005_1:0.00014)1:0.22338)0.973:0.0647)0.874:0.03995,lcl|1103138248:0.21301)0.971:0.07657,lcl|1502907189:0.28554)0.996:0.09863,((((((lcl|WP_107196253_1:0.16329,lcl|1031563202:0.31674)0.805:0.06536,lcl|1046050838:0.27346)0.933:0.08506,lcl|1902488816:0.21111)0.96:0.10837,lcl|WP_058257490_1:0.25353)0.809:0.07194,lcl|WP_126466229_1:0.51087)0.922:0.08908,lcl|1018039547:0.37625)0.964:0.08005)0.324:0.01605,((lcl|347532818:8.35824933879607e-07,lcl|WP_014080655_1:7.07171110455482e-07)0:0.12502,lcl|1040193510:0.18503)1:0.24674)0.879:0.03423,((lcl|1024251368:0.00973,lcl|WP_065530109_1:0.00015)1:0.32142,lcl|WP_122013348_1:0.4105)0.911:0.09648)0.553:0.03316)0.981:0.05333,(((((((((((((((lcl|1508203025:6.24682774237389e-07,lcl|WP_033116943_1:5.00762222586056e-07)0:0.00016,lcl|WP_075704672_1:0.00336)1:0.14036,(lcl|1042441584:0.25334,lcl|1042007620:0.21518)0.507:0.03258)0.949:0.05,((lcl|1019524035:0.14758,lcl|WP_065534619_1:0.12643)0.246:0.02339,lcl|WP_119311099_1:0.16544)0.944:0.04948)0.933:0.04123,(lcl|1801937755:0.14624,lcl|1042092985:0.19502)0.86:0.04864)0.803:0.02091,lcl|1205466319:0.17347)0.926:0.04724,lcl|1801936530:0.21132)0.947:0.06118,lcl|1304519760:0.22342)0.988:0.12229,((lcl|AXA81339_1:0.00923,lcl|479209860:0.00801)1:0.22842,lcl|WP_116722233_1:0.23746)0.829:0.0256)0.856:0.05331,(lcl|1900891682:0.16774,lcl|1803479798:0.29362)0.98:0.11479)0.791:0.02431,(((lcl|WP_086035857_1:0.2973,lcl|1042719776:0.16967)0.927:0.08016,(lcl|1305053922:0.29236,lcl|1040182607:0.20743)0.994:0.13991)0.706:0.01681,lcl|1040147466:0.26439)0.972:0.06477)0.601:0.03319,(((((lcl|348026839:7.70773909467742e-07,lcl|WP_014016546_1:9.59575115588633e-07)0:0.00014,lcl|WP_027895179_1:0.00654)1:0.27284,lcl|1042552111:0.26941)0.704:0.04161,((lcl|284048125:7.11548837532018e-07,lcl|WP_012938138_1:6.22866847870215e-07)0:0.38632,lcl|1095795946:0.19967)0.963:0.10521)0.859:0.04019,((lcl|330839805:6.32129023936642e-07,lcl|WP_013741005_1:7.09419682891555e-07)0:0.22095,lcl|1502278302:0.41277)0:0.03394)0.998:0.13639)0.791:0.05874,(((((((((((lcl|384197500:9.39176262028599e-07,lcl|WP_014484097_1:6.78351787107454e-07)0:0.00674,lcl|WP_065506918_1:0.00014)0:0.00015,lcl|WP_025221975_1:0.00676)0.974:0.00016,lcl|WP_124880183_1:0.00329)0.897:0.02369,((lcl|WP_060620746_1:0.04063,lcl|WP_052792071_1:0.02231)0.949:0.03015,lcl|WP_058102099_1:0.03814)0.865:0.02746)0.998:0.12572,(lcl|1079459954:0.1838,lcl|1506362697:0.17565)0.754:0.05775)0.586:0.03912,((((lcl|WP_065447160_1:5.99922102107907e-07,lcl|WP_004220806_1:8.3554590803732e-07)0:0.00015,lcl|WP_039199051_1:0.00342)0.776:0.00948,(lcl|119026198:8.3969270894162e-07,lcl|WP_003811029_1:7.68382819537036e-07)0:0.01864)1:0.15749,lcl|WP_012902377_1:0.14031)0.985:0.08225)0.729:0.03177,lcl|1403999315:0.32307)0.648:0.02398,((lcl|470202636:9.0353585481823e-07,lcl|WP_015450168_1:8.06135424219752e-07)0:0.20861,lcl|1079439693:0.15151)0.895:0.03402)0.957:0.05696,lcl|1100045560:0.22934)0.884:0.05137,(lcl|1019035992:7.91082362522875e-07,lcl|WP_006288917_1:9.47657751258456e-07)0:0.21016)1:0.19505)0.911:0.04416,(((((lcl|257791721:6.90094932563152e-07,lcl|WP_015760871_1:6.88478299034971e-07)0:0.01036,lcl|WP_086414485_1:0.00015)0.998:0.14681,(lcl|1011151446:6.8225035543076e-07,lcl|WP_039687917_1:5.25717092471366e-07)0:0.2787)0.959:0.08002,(lcl|1042504679:0.19231,lcl|1040164729:0.26667)0.954:0.08126)0.998:0.13224,(lcl|1042276871:0.37641,lcl|1051080740:0.31023)0.987:0.13143)0.086:0.01645)0.938:0.04593,((lcl|1018393738:0.2494,lcl|1305039004:0.21597)0.999:0.20823,lcl|WP_128746202_1:0.44102)0.898:0.06101)0.738:0.02571)0.829:0.01894,((((((lcl|317055826:7.59800157702466e-07,lcl|WP_013497836_1:5.8913900826898e-07)0:0.19519,lcl|1200506645:0.13794)0.945:0.05809,lcl|1042681169:0.21187)0.95:0.05324,lcl|1406765708:0.37928)0.222:0.02789,(lcl|1042299221:0.27065,lcl|479212266:0.27834)0.891:0.06705)0.937:0.06703,lcl|1042662621:0.39421)0.106:0.05874)0.987:0.0858,(((((((((((((((((((lcl|WP_011284983_1:6.05009835075707e-07,lcl|QBB39706_1:7.73972424433168e-07,lcl|AAX72400_1:9.89881146383842e-07)0:0.00329,lcl|WP_031488520_1:0.00014)1:0.00223,lcl|QAX76512_1:0.00014)1:0.00112,lcl|WP_085613950_1:0.00668)0:0.00014,lcl|WP_111717178_1:0.01)0:0.00014,(lcl|WP_003044508_1:0.00333,lcl|WP_047235739_1:0.00334)0:0.00014)0:0.00011,((lcl|15675454:8.18397911919977e-07,lcl|NP_269628_1:9.35646674933986e-07,lcl|WP_010922509_1:7.2099518828032e-07)0:0.00014,lcl|WP_027969246_1:0.0033)0.86:0.00333)0:0.00014,(lcl|WP_023611766_1:6.0758342644351e-07,lcl|WP_003060171_1:8.34737189451456e-07,lcl|WP_002989041_1:9.65086926860552e-07)0:0.00014)0:0.00014,(lcl|WP_015057908_1:0.00336,lcl|WP_111704571_1:0.00669)0.784:0.00336)0:0.00015,lcl|WP_111717981_1:0.00332)0.765:0.00328,lcl|WP_126426968_1:0.01749)0.973:0.03624,((((lcl|WP_012515201_1:0.00339,lcl|WP_111689933_1:0.00014)0.91:0.00677,lcl|WP_012678338_1:0.00337)0:0.00015,lcl|WP_043025422_1:0.00014)0.736:0.00289,(lcl|WP_111710416_1:0.00336,lcl|WP_014622475_1:0.00016)0.779:0.00393)0.991:0.04802)0.99:0.05072,(((((((lcl|WP_112435839_1:0.00664,lcl|WP_000735207_1:0.00015)0.772:0.00332,lcl|WP_016480400_1:0.00329)1:0.06115,lcl|WP_106383684_1:0.02641)0.964:0.03158,lcl|WP_014677808_1:0.05501)0.757:0.01594,(lcl|WP_007892627_1:0.08583,lcl|WP_018374437_1:0.08949)0.924:0.03249)0.628:0.02388,(lcl|WP_013903482_1:0.07509,lcl|WP_015604459_1:0.02566)0.636:0.00015)0.807:0.0299,lcl|WP_062709580_1:0.09091)0.026:0.01326)0.999:0.13058,(lcl|WP_124007010_1:0.03887,lcl|WP_069028705_1:0.04704)0.995:0.10285)0.933:0.08932,lcl|1093094497:0.26921)1:0.19052,(((((lcl|1205779230:0.02748,lcl|WP_126439735_1:0.02742)0.989:0.09004,(lcl|1080885236:0.26442,lcl|1206149619:0.18391)0.328:0.03965)1:0.23235,lcl|1042794632:0.24293)0.228:0.07309,((lcl|374307349:7.51141408779899e-07,lcl|WP_014261712_1:9.65181610515554e-07)0:0.2115,lcl|1024293347:0.22076)0.998:0.17415)0.076:0.03524,lcl|1205507183:0.22096)0.989:0.09845)0.068:0.03889,lcl|1206794538:0.347)0.812:0.03369,lcl|1205835172:0.45731)0.913:0.08238,((((((lcl|1009661683:8.41630096646796e-07,lcl|WP_041337297_1:6.04379423526188e-07)0:0.00454,lcl|1124087970:0.00443)0.999:0.1398,(lcl|1124146702:0.2374,lcl|479200819:0.15728)0.972:0.09629)0.883:0.04479,lcl|1042793478:0.16921)0.994:0.12966,lcl|1042074919:0.20864)0.868:0.08621,(((lcl|1042392011:0.11443,lcl|WP_096240531_1:0.11357)0.992:0.10579,lcl|1021085428:0.20409)0.552:0.06734,lcl|1042012147:0.26715)0.993:0.13885)1:0.36731)0.718:0.06644)0.87:0.067,(((((((((lcl|AII66560_1:5.4357872603388e-07,lcl|ALA72382_1:7.69556839582826e-07)0:0.00325,lcl|WP_005852930_1:0.00014)0.974:0.02582,lcl|WP_013548597_1:0.01778)0.916:0.02531,(lcl|150007825:7.29502366744276e-07,lcl|WP_005856767_1:6.81013731702794e-07)0:0.03966)0.997:0.13462,lcl|1023547749:0.2085)0.723:0.05855,lcl|1021266357:0.2117)0.99:0.13384,(lcl|1405582432:0.2809,lcl|1030890387:0.18521)0.872:0.07686)0.939:0.08636,((((lcl|1500393325:9.51359783250043e-07,lcl|WP_025838036_1:6.47771850846411e-07)0:0.17659,(lcl|1031769780:0.22293,lcl|1045987868:0.12592)0.408:0.05667)0.935:0.06887,lcl|1081659306:0.20635)0.184:0.04008,(lcl|332300108:9.34213614053958e-07,lcl|WP_013760350_1:8.23862788009503e-07)0:0.21026)1:0.26131)0.878:0.04911,lcl|1042569234:0.43709)0.6:0.03946)0.927:0.04062,(((((((((lcl|134298871:7.58988611601948e-07,lcl|WP_011877371_1:6.40355141477439e-07)0:0.05056,lcl|WP_006521536_1:0.11376)1:0.15343,((lcl|296133388:6.1056845193008e-07,lcl|WP_013120744_1:6.68395434578358e-07)0:0.10483,lcl|WP_078666646_1:0.15398)0.857:0.03558)1:0.18994,(((lcl|1106095922:0.00011,lcl|WP_099521096_1:0.01335)1:0.18825,lcl|1306048601:0.15956)0.985:0.09894,lcl|1083634601:0.21191)0.991:0.1284)0.869:0.04148,((((((lcl|432332081:9.54746154147307e-07,lcl|WP_015286679_1:9.49606211027945e-07)0:0.14469,lcl|1205502232:0.21627)0.759:0.05049,(lcl|WP_048128082_1:0.05028,lcl|WP_048156533_1:0.02276)0.997:0.10566)0.239:0.04267,lcl|1601638981:0.19932)0.983:0.12302,lcl|AWK52118_1:0.32747)0.577:0.06625,lcl|1075514190:0.25039)0.332:0.04803)0.178:0.03045,((lcl|333922763:5.56049507443598e-07,lcl|WP_013809684_1:7.85501016506309e-07)0:0.1781,lcl|1804023982:0.2691)0.93:0.07681)0.313:0.03577,lcl|WP_103080084_1:0.27685)0.316:0.03334,((((((lcl|325289071:6.62854927882124e-07,lcl|WP_013624122_1:9.5772854422097e-07)0:0.19608,lcl|1027235036:0.12452)0.836:0.03685,lcl|1048623364:0.19164)0.997:0.13876,lcl|1099888689:0.27093)0.935:0.05161,lcl|1088787101:0.32876)0.534:0.03385,(lcl|114566032:9.12417833306319e-07,lcl|WP_011639923_1:9.76169547946124e-07)0:0.35027)0.751:0.0453)0.806:0.05206,((((((lcl|342732369:9.87532715372533e-07,lcl|WP_014017913_1:5.1251890564658e-07)0:0.0032,(lcl|WP_005806394_1:0.0032,lcl|WP_042294564_1:0.00014)0.544:0.00015)0.988:0.08301,lcl|WP_102030028_1:0.05903)1:0.2391,lcl|1606203325:0.31271)0.805:0.09129,(lcl|124485674:6.00043649779044e-07,lcl|WP_011833224_1:6.84598546748749e-07)0:0.32695)0.976:0.09724,(lcl|1902465931:0.24804,lcl|1902486152:0.29026)0.996:0.15535)0.432:0.01701)0.814:0.01677)0.501:0.03841,((((lcl|WP_096226810_1:0.08167,lcl|WP_080143414_1:0.09948)0.982:0.12719,(lcl|1041027941:0.14791,lcl|WP_050340705_1:0.11971)1:0.29907)1:0.27295,(((lcl|1032510068:0.00015,lcl|WP_005829172_1:0.00014)0.99:0.19849,lcl|1403678093:0.24479)1:0.27432,lcl|1502281488:0.52157)0.246:0.05678)0.279:0.04541,lcl|1042251898:0.85467)0.669:0.06915)0.996:0.12931,((lcl|1046055981:0.47564,lcl|1020452688:0.2023)0.997:0.23129,(lcl|1023918872:0.21848,lcl|WP_066742483_1:0.16335)1:0.26192)0.357:0.04089)0.57:0.04371,(((((((((((((lcl|1011360215:5.67052245014157e-07,lcl|WP_040199765_1:9.51107344993085e-07)0:0.11369,lcl|WP_066725947_1:0.09117)0.993:0.09609,lcl|1502840602:0.15678)1:0.14381,lcl|1507065805:0.23414)0.289:0.02635,((lcl|1404945231:0.18757,lcl|1305414232:0.24524)0.838:0.0599,(lcl|239906078:9.9972999265691e-07,lcl|WP_015860141_1:7.87097958132071e-07)0:0.25995)0.87:0.03954)0.708:0.02667,(((((lcl|85860584:7.53612717071697e-07,lcl|WP_011418635_1:5.92136280434088e-07)0:0.15193,lcl|1402697363:0.19674)0.917:0.06493,lcl|1020673673:0.16426)0.403:0.02797,((lcl|451949099:0.00016,lcl|WP_015405723_1:0.00014)1:0.20931,lcl|320353599:0.23722)0.974:0.074)0.275:0.01915,(lcl|1304721499:0.23609,lcl|1804014695:0.20138)0.989:0.08608)0.924:0.03482)0.77:0.02957,((lcl|1120891245:0.27504,lcl|1405745272:0.2139)0.033:0.03924,lcl|1306068042:0.23079)0.934:0.05832)0.918:0.03794,((((lcl|46562259:9.1530583531846e-07,lcl|YP_009174_1:7.24388212944151e-07,lcl|WP_011176711_1:9.94092230077356e-07)0:0.00515,lcl|WP_011787407_1:0.0086)1:0.24955,lcl|1304725980:0.18928)0.76:0.05494,(((lcl|376297899:5.36801012226794e-07,lcl|WP_014323750_1:8.46961177693917e-07)0:0.07553,lcl|WP_066806128_1:0.06248)1:0.18796,lcl|1405697747:0.2072)0.993:0.11497)0.412:0.02796)0.7:0.0208,(((((((lcl|WP_012508386_1:0.04994,lcl|WP_011362032_1:0.12977)0.949:0.04499,lcl|WP_011890540_1:0.14776)0.656:0.02219,(lcl|WP_011745275_1:0.0139,lcl|WP_011358032_1:0.0165)0.995:0.06259)0.876:0.04234,(lcl|21673956:9.81274912382568e-07,lcl|NP_662021_1:8.89060468809099e-07)0:0.11684)0.976:0.09936,lcl|WP_085659742_1:0.16261)1:0.19681,(((lcl|1304437442:0.07313,lcl|WP_129351155_1:0.06335)0.998:0.14376,lcl|1018124543:0.19003)0.968:0.09162,(lcl|1016806075:0.13365,lcl|WP_104936586_1:0.16642)0.998:0.1608)0.965:0.07395)0.688:0.02829,((lcl|218887066:9.24402568077211e-07,lcl|WP_012613094_1:6.94921087815498e-07)0:0.24076,lcl|1041956710:0.32605)0.969:0.1277)0.574:0.04827)0.653:0.03309,(((((((((((lcl|WP_128153945_1:0.00342,lcl|WP_102734057_1:0.00014)0.753:0.00336,lcl|WP_065529286_1:0.01049)0.911:0.04107,lcl|1123803200:0.00502)1:0.33507,lcl|WP_067777639_1:0.24792)0.893:0.11004,(lcl|1022974984:0.12012,lcl|1017681931:0.36192)0.944:0.10976)0.553:0.04713,lcl|1024375653:0.18775)0.994:0.11006,((lcl|325110400:7.65188838677464e-07,lcl|WP_013630163_1:6.1306000790419e-07)0:0.33509,lcl|1034278673:0.21609)0.331:0.05992)0.836:0.04152,(lcl|383765764:7.78785725155146e-07,lcl|WP_014436068_1:7.1817049227605e-07)0:0.31297)0.891:0.05075,lcl|WP_076349604_1:0.39257)0.962:0.06975,((((lcl|302343095:0.00015,lcl|WP_013258483_1:0.00014)1:0.29531,lcl|1097195265:0.20936)0.987:0.12659,lcl|1086543449:0.27559)0.916:0.08826,lcl|1305946095:0.49522)0.847:0.07785)0.581:0.032,(((lcl|117926798:6.08226190092278e-07,lcl|WP_011715065_1:9.79768998597836e-07)0:0.44733,(lcl|1012636004:0.00015,lcl|WP_046021484_1:0.00014)1:0.30193)0.833:0.0862,(lcl|225872438:6.59414659048075e-07,lcl|WP_015895948_1:8.58518874169233e-07)0:0.33835)0.963:0.09176)0.607:0.03302)0.886:0.02874,(((((lcl|WP_066744076_1:0.06495,lcl|1406860535:0.07194)1:0.25123,lcl|1019950159:0.28852)0.922:0.06703,(lcl|297617712:9.75573902452506e-07,lcl|WP_013175708_1:7.72677086155513e-07)0:0.2173)0.708:0.04031,(lcl|WP_085755351_1:0.32658,lcl|AQT68716_1:0.22448)0.952:0.09647)0.859:0.04762,((((lcl|392409180:0.00015,lcl|WP_014808679_1:0.00014)1:0.23887,lcl|1303516561:0.28317)0.976:0.10125,((lcl|1115397802:0.15749,lcl|1023832612:0.18891)0.675:0.03465,lcl|QAA76690_1:0.21963)0.877:0.03457)0.27:0.00988,lcl|1088320166:0.20947)0.963:0.04616)0.171:0.03648)0.86:0.02975,(((((((lcl|1080865560:0.06169,lcl|WP_024266930_1:0.11342)0.998:0.10996,lcl|1301863990:0.15839)0.582:0.05177,lcl|1205032907:0.15033)0.767:0.07301,(lcl|374317550:8.2258151966604e-07,lcl|WP_014271807_1:7.79032931142389e-07)0:0.19509)0.946:0.10715,(((lcl|189485223:8.34783541209722e-07,lcl|WP_015423231_1:5.96155266417174e-07)0:0.00245,lcl|WP_096525438_1:0.0105)0.991:0.10403,lcl|WP_052571018_1:0.11856)1:0.32681)0.773:0.0679,(lcl|302337595:0.00015,lcl|WP_013253671_1:0.00014)1:0.44951)0.812:0.04106,(((lcl|307718095:6.64898576678455e-07,lcl|WP_013313195_1:9.9730486795076e-07)0:0.02693,lcl|WP_014624032_1:0.01486)1:0.40149,((lcl|332298797:0.00014,lcl|WP_013759290_1:0.00014)1:0.1505,lcl|1046024708:0.22193)1:0.18063)0.981:0.10484)0.961:0.06678)0.836:0.01891,((((lcl|452202942:7.1042186055903e-07,lcl|WP_015406751_1:5.32324682424273e-07)0:0.00328,lcl|WP_078409559_1:0.00015)1:0.39707,lcl|1502370852:0.36723)0.905:0.0768,((lcl|1011005148:6.25750555398117e-07,lcl|WP_043108874_1:8.72902279804885e-07)0:0.24387,lcl|1023016679:0.2003)0.993:0.10899)0.944:0.07485)0.806:0.04096)0.865:0.04496,((((((((((((((((((((((lcl|WP_126305003_1:0.0169,lcl|WP_085416226_1:0.00329)0.997:0.00015,lcl|WP_064130534_1:0.00014)0.758:0.00287,lcl|WP_126300886_1:0.01653)0.877:0.00699,lcl|WP_085364204_1:0.00668)0.885:0.00762,(lcl|WP_066607050_1:0.05162,lcl|WP_004284046_1:0.01283)0.634:0.00768)0.882:0.0135,lcl|WP_108925261_1:0.02792)0.901:0.01502,(lcl|52425036:8.67998405430205e-07,lcl|WP_011200158_1:5.3183040594428e-07)0:0.02963)0.895:0.0127,(lcl|WP_089036622_1:0.0922,lcl|WP_111750229_1:0.06955)0.181:0.0062)0.923:0.02217,((((((lcl|WP_126301921_1:0.00014,lcl|WP_006248113_1:0.00331)0.9:0.00016,lcl|WP_025217632_1:0.02681)0.473:0.00668,lcl|WP_006250674_1:0.01711)0.931:0.0155,lcl|WP_025289167_1:0.01553)0.927:0.02179,(((lcl|WP_112111156_1:0.00656,lcl|WP_025342424_1:0.00326)0.763:0.00327,lcl|WP_025247932_1:0.00664)0.999:0.05379,lcl|WP_015432828_1:0.02752)0.969:0.03622)0.836:0.01808,lcl|WP_012073029_1:0.05593)0.672:0.02041)0.915:0.02169,((((((((((((lcl|WP_012771284_1:0.00336,lcl|WP_107145182_1:0.01682)0.762:0.00336,lcl|WP_080614071_1:0.01007)0.662:0.00126,lcl|WP_114922172_1:0.00981)0.795:0.00572,(lcl|WP_005703631_1:0.00673,lcl|WP_109843269_1:0.00667)0.265:0.00335)0.865:0.00016,lcl|WP_106013920_1:0.01011)0:0.00014,lcl|WP_074895931_1:0.01349)0.844:0.00334,((lcl|WP_041961436_1:0.00015,lcl|1020397212:0.00417)0.963:0.01343,lcl|WP_126469493_1:0.03566)0.18:0.00015)0:0.00014,lcl|WP_101755126_1:0.00673)0.756:0.00331,lcl|WP_046952755_1:0.01348)0.885:0.00663,lcl|WP_004140289_1:0.08104)0.753:0.0034,lcl|WP_050693406_1:0.00015)0.981:0.03252,((lcl|WP_061869851_1:0.00331,lcl|ACX82537_1:0.00327)0.874:0.00325,lcl|WP_005554013_1:0.00015)0.999:0.06877)0.786:0.02007)0.502:0.00934,((lcl|WP_003714712_1:0.00333,lcl|WP_042508244_1:0.00014)0.855:0.00015,lcl|WP_025456911_1:0.00998)0.967:0.03244)0.89:0.03916,lcl|WP_009427629_1:0.12267)0.482:0.02156,(((lcl|WP_046698054_1:5.24131292971797e-07,lcl|AKG16904_1:6.76831813126078e-07)0:0.00015,(lcl|WP_046701658_1:0.00335,lcl|WP_063513912_1:0.00666)0.817:0.00327)1:0.14282,lcl|1302175760:0.17443)0.89:0.04087)1:0.12666,((((lcl|1029728794:0.07245,lcl|WP_127023664_1:0.0541)0.998:0.1253,lcl|WP_078089883_1:0.15248)0.974:0.08144,(lcl|1402538582:0.09059,lcl|WP_127469902_1:0.05834)1:0.14468)0.488:0.02121,(lcl|397661233:5.62735173122038e-07,lcl|WP_044953912_1:9.88538486738506e-07)0:0.40931)0.62:0.03327)0.382:0.04621,((((((lcl|307130364:9.55771514607408e-07,lcl|WP_033111748_1:9.31347735315938e-07)0:0.00014,lcl|WP_038910769_1:0.00667)0.576:0.01417,(lcl|WP_024108602_1:0.00334,lcl|WP_024105340_1:0.00015)0.795:0.00981)1:0.09681,lcl|WP_101531519_1:0.16764)0.987:0.10514,((lcl|1015310983:9.42967015219564e-07,lcl|WP_058798753_1:6.61575859771926e-07)0:0.16321,(lcl|1081356025:0.01402,lcl|WP_123016444_1:0.02311)0.996:0.11356)1:0.1662)0.844:0.02415,(lcl|1032983081:0.15924,lcl|1305254305:0.28571)0.438:0.03005)1:0.15498)0.887:0.04118,(lcl|254787056:5.24502976518816e-07,lcl|WP_015818069_1:6.02453977439946e-07)0:0.3028)0.508:0.05307,(lcl|1103527043:0.06924,lcl|WP_058091866_1:0.06657)1:0.21202)0.949:0.06397,(((((((lcl|473829590:8.49493373615326e-07,lcl|WP_015487354_1:8.38629620903454e-07)0:0.1562,lcl|1204979208:0.2314)0.955:0.06792,lcl|1301106960:0.18998)0.93:0.03655,(lcl|192359205:5.30728701494096e-07,lcl|WP_012488049_1:6.67816464352338e-07)0:0.1165)0.814:0.02612,((lcl|91774961:8.34860867708018e-07,lcl|WP_011478973_1:8.20928477322795e-07)0:0.20257,(lcl|1018884556:0.15677,lcl|WP_027225856_1:0.14683)0.953:0.0589)0.897:0.04283)0.941:0.05452,lcl|1124188783:0.17973)0.988:0.09156,(lcl|83645586:8.06937104869908e-07,lcl|WP_011396665_1:8.56880082429445e-07)0:0.20869)0.982:0.09105)0.474:0.0267,lcl|1902874649:0.30681)0.977:0.09515,lcl|1046339066:0.37131)0.583:0.07037,lcl|1102891330:0.45269)0.868:0.04829,lcl|1079287217:0.3738)0.962:0.06597)0.932:0.04618,(((((((((((((((((((lcl|WP_059032308_1:6.2605479189213e-07,lcl|WP_015463673_1:8.37499281133821e-07)0:0.00014,lcl|WP_015472885_1:0.00342)0:0.00014,lcl|21244566:0.00014)0.974:0.01036,lcl|WP_026112596_1:0.00014)0:0.00016,lcl|WP_039441592_1:0.00346)0.999:0.0466,lcl|WP_012917361_1:0.01423)0.857:0.01015,((lcl|1402604494:0.00014,lcl|WP_011407655_1:0.00014)0.836:0.00344,lcl|WP_047340379_1:0.00016)0.997:0.03198)0.728:0.00321,lcl|WP_067647976_1:0.04854)0.764:0.01488,(lcl|WP_066917807_1:0.04177,lcl|WP_014161869_1:0.02874)0.844:0.01137)0.796:0.00831,((lcl|1101948243:0.01369,lcl|WP_108084601_1:0.00014)0.866:0.00346,lcl|WP_003480726_1:0.00014)0.882:0.01272)1:0.13912,(((lcl|WP_103271222_1:0.06202,lcl|WP_034368861_1:0.03896)0.063:0.02829,lcl|WP_013596240_1:0.0937)0.961:0.05507,lcl|WP_013902818_1:0.14342)0.95:0.04585)0.426:0.01389,(lcl|WP_108972070_1:0.0636,lcl|WP_096448285_1:0.04505)1:0.08189)0.888:0.02268,(((((lcl|WP_020305857_1:0.00014,lcl|146284062:0.00015)0.896:0.01079,lcl|WP_126525900_1:0.01028)1:0.09155,(lcl|WP_107221947_1:0.02614,lcl|WP_075147802_1:0.00527)0.998:0.07473)0.785:0.02234,((lcl|WP_019726853_1:0.00351,lcl|WP_031631546_1:0.00349)1:0.08976,lcl|WP_012701705_1:0.10029)0.719:0.03222)0.617:0.00677,lcl|WP_005221624_1:0.20848)0.365:0.01246)0.913:0.03938,(lcl|1016157841:0.00016,lcl|WP_062168636_1:0.00014)1:0.22959)0.927:0.05149,(((lcl|1115309410:0.02791,lcl|WP_096922672_1:0.01378)0.996:0.09494,lcl|WP_082890210_1:0.08236)0.997:0.12559,lcl|1022529028:0.25925)0.908:0.04956)0.891:0.03291,((lcl|34496684:0.00016,lcl|WP_011134784_1:0.00014)0.864:0.01715,lcl|WP_114072291_1:0.01857)1:0.14625)0.981:0.08078,(((((lcl|325982105:5.43932452194166e-07,lcl|WP_013647389_1:9.14102004651555e-07)0:0.00673,lcl|WP_062559740_1:0.00705)1:0.10264,lcl|WP_013819645_1:0.0603)0.902:0.01954,(lcl|WP_014148631_1:0.00829,lcl|WP_125219708_1:0.01609)0.882:0.01746)1:0.21924,(lcl|1302538220:0.10265,lcl|WP_071002008_1:0.06918)1:0.25456)1:0.23285)0.818:0.04422,((((((((((lcl|162145897:7.12332915449796e-07,lcl|WP_012222306_1:9.83089305055339e-07)0:0.00014,(lcl|209543797:8.0067194997482e-07,lcl|WP_012553889_1:6.52118178545107e-07)0:0.00336)1:0.12905,(lcl|WP_063353783_1:0.00668,lcl|WP_035353173_1:0.00016)1:0.14788)0.993:0.09106,((lcl|304321090:6.19718110664181e-07,lcl|WP_013300565_1:5.22089382138665e-07)0:0.15773,(lcl|WP_014076069_1:0.07727,lcl|WP_066704070_1:0.07292)0.862:0.03153)0.997:0.09632)0.046:0.01906,((lcl|WP_019463380_1:0.1905,lcl|1304840633:0.10516)0.948:0.05553,lcl|1030715882:0.19936)0.421:0.03086)0.932:0.03545,lcl|1106309853:0.19389)0.471:0.03308,lcl|1102584597:0.29245)0.954:0.07762,((lcl|WP_111067560_1:0.07954,lcl|WP_035671740_1:0.04347)0.972:0.07188,(lcl|1057718326:0.09364,lcl|WP_102114219_1:0.14586)0.929:0.07518)0.987:0.09379)0.43:0.03461,((((lcl|1903008635:5.41596324647056e-07,lcl|WP_066710863_1:7.75858327619092e-07)0:0.18706,lcl|1104781512:0.21494)0.979:0.12694,lcl|1103509342:0.16342)0:0.05306,lcl|1904232021:0.34135)0.991:0.11976)0.932:0.06001,((lcl|389874620:0.00014,lcl|WP_014747983_1:0.00014)1:0.3454,lcl|1506863205:0.28645)0.948:0.08406)0.853:0.04517)0.234:0.02804,((((((((((((lcl|316934446:9.2338798786813e-07,lcl|WP_013502812_1:7.06868859351378e-07)0:0.00014,lcl|WP_107355494_1:0.01378)1:0.09433,lcl|WP_023786783_1:0.13068)0.948:0.0527,(lcl|WP_055037667_1:0.12997,lcl|1506915978:0.14215)0.636:0.0442)0.686:0.03703,lcl|1204439261:0.1859)0.927:0.02786,((lcl|1115844748:0.00451,lcl|WP_063185265_1:0.00014)0.985:0.05561,lcl|WP_053193242_1:0.07595)0.998:0.08385)0.292:0.00997,(lcl|83592169:9.6437477046508e-07,lcl|YP_425921_1:7.55910968827372e-07,lcl|WP_011388588_1:7.88571860009865e-07)0:0.16543)0.546:0.01489,((lcl|WP_058899993_1:0.06066,lcl|WP_058899467_1:0.06956)0.999:0.1138,lcl|1106494526:0.18796)0.53:0.0382)0.793:0.01247,lcl|WP_013418893_1:0.16644)0.889:0.02377,(((((lcl|260738831:6.12792692881612e-07,lcl|WP_012817721_1:5.49544274997535e-07)0:0.01464,lcl|AEI38598_1:0.02321)1:0.15917,lcl|AQS41300_1:0.1793)0.077:0.04908,(lcl|1016500314:7.00270394131497e-07,lcl|WP_024710166_1:9.45416073338601e-07)0:0.17693)0.64:0.03243,((lcl|75676127:7.98726524983675e-07,lcl|WP_011315189_1:9.22654516102584e-07)0:0.12074,lcl|WP_072640088_1:0.07945)0.679:0.02012)0.835:0.0248)0.361:0.01966,((((((lcl|WP_013384682_1:0.08862,lcl|WP_074971184_1:0.04513)0.623:0.02454,lcl|WP_085377860_1:0.05314)0.934:0.02655,lcl|WP_066808524_1:0.04372)0.906:0.02969,((lcl|221640061:8.20244125212419e-07,lcl|WP_015921092_1:7.1485854006721e-07)0:0.09145,lcl|WP_013067036_1:0.06542)0.962:0.03619)0.848:0.02475,lcl|WP_108643984_1:0.13664)0.964:0.05389,lcl|1302570954:0.30992)0.262:0.04601)0.971:0.07982,lcl|1073901524:0.25071)0.998:0.13464)0.971:0.06893)0.481:0.04092,((lcl|1042132087:0.54184,lcl|1042541294:0.28427)0.983:0.15018,lcl|1090690603:0.35343)0.995:0.16916)0.969:0.08162,(((((lcl|108763792:0.00015,lcl|WP_011556934_1:0.00014)0.955:0.02657,(lcl|WP_002633767_1:0.02079,lcl|WP_013937335_1:0.03202)0.591:0.01013)0.952:0.05229,(lcl|WP_046716803_1:0.05186,lcl|WP_015353137_1:0.07377)0.97:0.06932)0.999:0.19981,lcl|1061098572:0.24655)0.999:0.2626,lcl|1202523053:0.54684)0.941:0.10176)0.494:0.05712,(((((((((((((((lcl|1083529393:0.038,lcl|WP_045531682_1:0.01862)1:0.17741,(lcl|171057839:9.41781920576931e-07,lcl|WP_012346185_1:6.15037511570193e-07)0:0.14301)0.036:0.02725,((lcl|56477284:8.19258339304509e-07,lcl|WP_011237667_1:7.64189624472475e-07)0:0.14564,lcl|1305799638:0.20851)0.515:0.02931)0.77:0.03406,((((lcl|89902666:7.72877375607445e-07,lcl|WP_011466169_1:5.64844196242085e-07)0:0.05602,lcl|WP_075585872_1:0.04612)0.865:0.01362,lcl|WP_069104240_1:0.07499)0.874:0.02132,lcl|WP_106685439_1:0.07638)0.994:0.07236)0.613:0.02406,(lcl|WP_089417125_1:0.11749,lcl|1107033540:0.21324)0.956:0.05562)0.983:0.07419,lcl|1300878707:0.14721)0.987:0.08631,(lcl|1012067609:5.93201718956143e-07,lcl|AJP48974_1:8.78387155044908e-07)0:0.15413)0.062:0.03789,lcl|1021946992:0.2598)0.9:0.05848,((((lcl|1058990355:0.09441,lcl|1048642022:0.24355)0.185:0.02794,lcl|WP_100922500_1:0.09582)0.698:0.03774,((lcl|261855429:0.00015,lcl|WP_012823701_1:0.00014)0.999:0.09586,lcl|WP_128903506_1:0.11619)0.995:0.09499)0.903:0.04616,(lcl|1506092536:0.16638,lcl|1305279115:0.19169)0.884:0.05324)0.977:0.06742)0.97:0.07203,(((lcl|114331015:8.84349556605537e-07,lcl|WP_011634095_1:8.50169286057145e-07)0:0.16223,lcl|WP_046850915_1:0.11474)0.943:0.05931,lcl|1900461184:0.10978)0.981:0.07934)0.973:0.08095,(((((lcl|357404710:0.00014,lcl|WP_014147836_1:0.00014)1:0.19727,lcl|WP_119629534_1:0.09467)0.653:0.04558,(lcl|53804988:7.07570332102252e-07,lcl|WP_010959993_1:9.78063618960718e-07)0:0.11629)0.987:0.1089,lcl|1500880476:0.30869)0.956:0.0887,((lcl|292492002:6.1540542703173e-07,lcl|WP_013032920_1:6.05425372666812e-07)0:0.12091,lcl|1096275504:0.18889)0.99:0.10432)0.886:0.04857)0.984:0.10666,((((lcl|83589357:9.1988506185244e-07,lcl|YP_429366_1:7.92885316268586e-07,lcl|WP_011392030_1:9.1256538736042e-07)0:0.01344,lcl|WP_071541170_1:0.02405)1:0.2569,(lcl|1015173139:5.66121517754478e-07,lcl|WP_062486105_1:5.2537933019798e-07)0:0.18489)0.909:0.05753,((lcl|222056492:6.27791854144171e-07,lcl|WP_012648481_1:6.2054280466708e-07)0:0.15323,(lcl|WP_004513728_1:0.0153,lcl|WP_039743128_1:0.02596)0.997:0.0953)0.999:0.15776)0.96:0.0966)0.957:0.07684,((((((((lcl|291295861:0.00014,lcl|WP_013013741_1:0.00014)0.8:0.01159,lcl|AWR86722_1:0.01771)0.863:0.04198,lcl|WP_013159698_1:0.04708)1:0.21679,((lcl|384432300:7.98759100821304e-07,lcl|WP_014511150_1:5.38489764697198e-07)0:0.11124,lcl|WP_071678275_1:0.09401)0.991:0.10135)0.996:0.10787,((lcl|1116103631:9.56692792816341e-07,lcl|WP_068122555_1:9.50423566640742e-07)0:0.01222,lcl|WP_112326135_1:0.00574)1:0.21867)0.341:0.03298,(lcl|328949815:8.14082295751842e-07,lcl|WP_013703095_1:9.13464627518481e-07)0:0.35395)0.977:0.09778,((lcl|1404817437:0.11571,lcl|WP_025949258_1:0.11391)1:0.28505,lcl|1020992966:0.31096)0.811:0.06875)0.123:0.04318,(((((((lcl|428217990:9.07732874768428e-07,lcl|WP_015164993_1:5.88097519284935e-07)0:0.18866,lcl|WP_096384504_1:0.12637)0.399:0.0206,(lcl|1206857666:0.12135,lcl|434386050:0.22228)0.902:0.05107)0.954:0.0669,lcl|1205886891:0.29915)0.719:0.0738,(lcl|297623899:9.89977974108765e-07,lcl|WP_013178158_1:5.98819874035998e-07)0:0.21665)0.946:0.08032,((lcl|1009407343:5.9567740647768e-07,lcl|WP_038681212_1:8.62459486047536e-07)0:0.09609,lcl|WP_119070658_1:0.06061)1:0.27765)0.689:0.02849,((lcl|94984342:9.93818843100307e-07,lcl|WP_011529383_1:6.78339202922059e-07)0:0.42146,lcl|1204981967:0.54015)0.834:0.06997)0.814:0.03839)0.941:0.06449)0.844:0.03351,(((((((((lcl|WP_083684043_1:0.02873,lcl|WP_083691009_1:0.00297)0.998:0.11656,lcl|1503160491:0.14927)0.994:0.11516,lcl|1302821341:0.23757)0.965:0.09269,(lcl|1503970613:0.00352,lcl|WP_026420665_1:0.00014)1:0.36845)0.939:0.06773,(lcl|1101697908:0.15999,lcl|1503112902:0.19036)0.943:0.06222)0.986:0.10636,((lcl|86742032:6.09765466929538e-07,lcl|WP_011437729_1:5.32942583312005e-07)0:0.19028,lcl|1405259154:0.24431)0.995:0.13366)0.987:0.11003,lcl|1405208923:0.24565)0.996:0.13967,((((((lcl|1503239811:0.08792,lcl|WP_029384398_1:0.0565)0.998:0.12149,lcl|WP_038522399_1:0.0877)0.784:0.04641,lcl|1505211294:0.14321)0.212:0.02413,lcl|1504404207:0.20253)0.65:0.03009,lcl|1903163430:0.14528)1:0.13066,((((lcl|1903227205:0.20558,lcl|1300004477:0.16053)0.963:0.06408,lcl|1101521294:0.17589)0.954:0.0812,(lcl|1302476746:0.23596,lcl|1405530414:0.18284)0.828:0.071)0.357:0.03754,lcl|1402588412:0.40868)0.963:0.07622)0.892:0.07969)0.989:0.16084,lcl|433631663:0.72675)0.936:0.09474)0.105:0.0396,((((lcl|295697238:0.00016,lcl|WP_013076615_1:0.00014)0.997:0.14431,lcl|WP_100668631_1:0.10819)0.997:0.1693,lcl|1306121423:0.34696)0.423:0.09513,((lcl|258512610:8.45875584810432e-07,lcl|WP_012811888_1:7.31239064019542e-07)0:0.09671,lcl|WP_014465664_1:0.06701)1:0.29796)1:0.16903)0.94:0.08127)0.809:0.07217,((((((lcl|WP_082280692_1:0.00016,lcl|WP_082271355_1:0.01332)0.911:0.00997,lcl|WP_080010621_1:0.00336)0.918:0.01336,lcl|WP_082269518_1:0.00014)0.629:0.0082,(lcl|WP_080011780_1:0.00015,lcl|1022544995:0.01159)0.886:0.01189)1:0.3326,lcl|1024353428:0.28733)0.998:0.21835,(lcl|1123709055:0.39812,lcl|1304972820:0.77029)0.967:0.19877)0.962:0.15813)0.993:0.2415,lcl|1091628408:0.94987)0.624:0.09993,((((lcl|268318378:0.00014,lcl|WP_012845318_1:0.00014)0.915:0.00342,lcl|WP_014072548_1:0.00014)0.962:0.00015,lcl|1403679582:0.00016)1:0.48683,lcl|1304309553:0.61616)0.981:0.21226)0.921:0.08819,((((((((((((((((((lcl|ACS48225_1:9.57109279823992e-07,lcl|WP_004218219_1:8.31035272329659e-07)0:0.00014,lcl|241196732:0.0031)1:0.00025,lcl|219683006:0.00014)0.868:0.00798,lcl|WP_081277543_1:0.00405)1:0.21379,((lcl|1079421966:0.12891,lcl|1079460942:0.10047)0.659:0.04092,lcl|WP_117320149_1:0.09789)0.788:0.05245)0.903:0.06043,lcl|1079437389:0.16369)0.999:0.19647,lcl|1501862736:0.19257)1:0.23507,(lcl|1301318957:0.01969,lcl|1301380353:0.02373)1:0.26437)0.286:0.06862,(((lcl|1204998138:0.07049,lcl|WP_111837413_1:0.1071)0.172:0.02892,lcl|WP_108969236_1:0.14674)0.893:0.04088,lcl|WP_126382038_1:0.10868)1:0.18963)0.833:0.04742,(((((lcl|1085650859:0.13807,lcl|1904813388:0.18041)0.975:0.10967,lcl|WP_108870898_1:0.22224)0.999:0.1664,lcl|1904810821:0.23727)0.978:0.10782,((lcl|1030039871:0.00014,lcl|WP_110570808_1:0.00016)1:0.23315,lcl|1201675020:0.31832)0.921:0.08224)0.773:0.06009,(lcl|WP_110482313_1:0.12221,lcl|WP_123932853_1:0.15268)0.999:0.15121)0.875:0.03159)0.531:0.04436,((((((lcl|WP_055343943_1:9.13650001590023e-07,lcl|WP_013160297_1:8.59323471612008e-07,lcl|WP_097780649_1:8.19657555527028e-07)0:0.00014,lcl|297625585:0.00015)1:0.28126,lcl|1305499413:0.16727)0.942:0.0946,((lcl|1304878889:0.00015,lcl|WP_097798225_1:0.00014)0.997:0.11959,(lcl|WP_114043821_1:0.05323,lcl|WP_062819511_1:0.07551)0.894:0.04085)0.955:0.07648)0.993:0.13558,lcl|1046496319:0.48928)0.639:0.06471,(lcl|WP_105943775_1:0.26129,lcl|1034406280:0.18516)1:0.24114)0.946:0.07823)0.989:0.126,(((((lcl|283458258:0.00016,lcl|WP_044150533_1:0.00014)0.806:0.00915,lcl|WP_060823595_1:0.02638)1:0.16136,lcl|VEJ29603_1:0.11606)0.989:0.10087,lcl|1305851823:0.19696)0.973:0.081,(((lcl|1009910409:0.00014,lcl|WP_038593184_1:0.00016)1:0.15934,lcl|1018313170:0.13814)0.708:0.05526,lcl|WP_075730796_1:0.22663)0.997:0.14615)0.111:0.02807)0.953:0.07944,((((lcl|WP_014835681_1:8.07801690038394e-07,lcl|WP_023634856_1:8.08320028563433e-07)0:0.00385,lcl|WP_013910513_1:0.00015)1:0.00015,lcl|337289723:0.00014)0.662:0.00015,(lcl|1010653449:0.00379,lcl|WP_014525153_1:0.00015)0.829:0.0034)1:0.30674)0.442:0.05046,lcl|1020015485:0.37651)0.781:0.17204,lcl|WP_092259464_1:0.32399)1:0.62872,(lcl|1092793669:0.45764,lcl|1903149239:0.29945)1:0.57914)0.807:0.08898,(((((((((lcl|1014237751:0.00014,lcl|WP_053587381_1:0.00014)0.995:0.08063,lcl|1045830083:0.20001)0.87:0.03494,(lcl|WP_108965794_1:0.02545,lcl|WP_128683233_1:0.0306)0.938:0.03814)1:0.11324,lcl|1037191293:0.11074)0.976:0.1241,(((lcl|1045837712:0.07895,lcl|WP_050695806_1:0.08563)0.146:0.03006,lcl|1021063829:0.06803)1:0.2005,lcl|1045840952:0.11898)0.857:0.06736)1:0.36155,(((((lcl|1031775081:0.43016,lcl|WP_114927720_1:0.32022)0.708:0.05656,lcl|1304881810:0.25986)0.782:0.09393,(lcl|336116789:0.00015,lcl|WP_083843710_1:0.00014)1:0.32314)0.706:0.04155,lcl|1056705843:0.38363)0.931:0.0786,(lcl|1903279327:0.21842,lcl|1903241933:0.21482)0.998:0.17138)0.74:0.13392)1:0.33271,((lcl|312114617:0.00016,lcl|WP_013419504_1:0.00014)1:0.74093,lcl|1903860233:0.64841)0.999:0.35773)0.407:0.11665,(((((((lcl|55978328:0.00015,lcl|YP_145384_1:0.00014)0.999:0.09407,lcl|WP_003046974_1:0.09508)0.996:0.08141,(lcl|WP_014515737_1:0.11585,lcl|1302331672:0.24411)0.368:0.02107)0.837:0.02506,lcl|WP_071678023_1:0.21962)0.696:0.04926,lcl|1300946534:0.25452)0.925:0.12693,((lcl|291294626:0.00014,lcl|WP_013012523_1:0.00016)0.982:0.0862,lcl|WP_013157212_1:0.09643)0.998:0.22963)0.877:0.12901,(lcl|297622675:0.00015,lcl|WP_013176946_1:0.00014)1:0.46367)1:0.46352)0.295:0.06771,(((((lcl|1503017216:0.00014,lcl|WP_125502094_1:0.00015)1:0.39894,lcl|1207279407:0.33758)0.37:0.09402,lcl|1122758305:0.41465)0.985:0.22058,lcl|1081544411:0.58516)0.776:0.12614,lcl|WP_102032154_1:0.81413)0.945:0.18887)0.599:0.04972)0.746:0.07445,(((((((((((lcl|WP_000511226_1:9.30286382047257e-07,lcl|WP_002068643_1:6.15130582295157e-07,lcl|NP_713361_2:9.80637870717135e-07,lcl|WP_002063811_1:5.04039132447128e-07)0:0.00014,(lcl|294828260:0.00014,lcl|45656830:0.00014)0.996:0.00016)0.817:0.00016,lcl|WP_060684644_1:0.00371)0.898:0.02988,(lcl|WP_123178898_1:0.01245,lcl|WP_004460807_1:0.02147)0.908:0.0456)1:0.38161,((((lcl|1035306406:0.26139,lcl|WP_077715219_1:0.19351)0.904:0.05422,lcl|1034104869:0.34619)0.371:0.03196,(lcl|1015204265:0.24301,lcl|1060555650:0.20063)0.965:0.13432)0.305:0.0803,lcl|1115777264:0.30906)0.977:0.13319)0.97:0.11116,(((((lcl|1041945456:0.00014,lcl|WP_040415294_1:0.00016)1:0.21353,lcl|1406081900:0.24633)0.444:0.07338,lcl|1400344539:0.25283)0.467:0.04486,lcl|1502407070:0.46977)0.99:0.16365,(lcl|347756303:0.00014,lcl|WP_041570147_1:0.00014)1:0.31218)0.973:0.10933)0.428:0.05196,(lcl|1014098476:0.00014,lcl|WP_053379172_1:0.00016)1:0.36708)0.404:0.02599,(((((lcl|1200404243:0.00014,lcl|WP_109571473_1:0.00015)1:0.24313,lcl|1402712629:0.13983)0.965:0.11417,(lcl|430741373:0.00014,lcl|WP_015243992_1:0.00014)1:0.20965)1:0.24175,lcl|1088297977:0.29887)0.889:0.08028,(lcl|294101137:0.00014,lcl|WP_013047537_1:0.00016)1:0.46552)0.907:0.04689)0.967:0.08135,((((lcl|162457462:0.00014,lcl|WP_049876573_1:0.00014)0.858:0.0203,lcl|WP_129580886_1:0.06584)0.995:0.11122,(lcl|1013906876:0.00014,lcl|WP_050432930_1:0.00015)0.992:0.11874)1:0.3142,lcl|1900549740:0.3502)0.601:0.07132)0.021:0.04063,((((lcl|108761389:0.00016,lcl|WP_020479128_1:0.00014)0.974:0.03041,lcl|WP_095961251_1:0.04819)0.478:0.02059,lcl|WP_002634033_1:0.03813)0.923:0.04303,lcl|WP_015353450_1:0.06573)1:0.45493)0.91:0.08908,(((((((((lcl|172036113:0.00014,lcl|WP_009544027_1:0.00014)0.989:0.05469,(lcl|WP_015189440_1:0.0862,lcl|WP_012599593_1:0.07956)0.759:0.02115)0.463:0.04415,(lcl|WP_066344874_1:0.06185,lcl|AFZ48712_1:0.04057)1:0.12602)0.934:0.04036,lcl|WP_028946497_1:0.15519)0.918:0.03583,((lcl|170078384:0.00016,lcl|WP_012307389_1:0.00014)0.969:0.04383,lcl|WP_096419265_1:0.06291)1:0.12879)0.979:0.07427,((((lcl|1206817633:0.0259,lcl|WP_096691975_1:0.03572)1:0.12381,lcl|WP_103140984_1:0.07097)0.914:0.04226,(lcl|434399186:0.00014,lcl|WP_015193892_1:0.00015)1:0.16942)0.948:0.05676,((lcl|1103539882:0.20747,lcl|WP_126148381_1:0.25247)0.476:0.03119,lcl|1206890616:0.18692)0.937:0.05049)0.22:0.01536)0.438:0.03167,(lcl|427712290:0.00014,lcl|WP_015123915_1:0.00015)1:0.1559)0.796:0.0359,((lcl|1031078796:0.08061,lcl|WP_084782518_1:0.17167)0.897:0.03711,lcl|WP_080809742_1:0.15389)0.984:0.07636)0.311:0.03574,(lcl|571027519:0.06291,lcl|AXY68305_1:0.07917)1:0.23129)0.99:0.18572)1:0.66719)0.761:0.04084)0.893:0.05046,((((((((((((((((((lcl|1006999370:0.00015,lcl|WP_085952841_1:0.00014)0.989:0.04104,lcl|WP_104901746_1:0.01841)0.286:0.00705,lcl|WP_044499977_1:0.03707)0.938:0.04582,((lcl|WP_042466301_1:0.0368,lcl|WP_104906693_1:0.04907)1:0.13171,lcl|WP_015128938_1:0.07573)0.939:0.04848)0.811:0.03661,(lcl|17228961:0.00015,lcl|WP_010995638_1:0.00014)1:0.10536)0.303:0.01842,lcl|WP_015196021_1:0.16126)0.759:0.03711,lcl|1020739598:0.18519)0.852:0.02821,lcl|1206905067:0.13352)0.872:0.03406,((lcl|307591462:0.00015,lcl|WP_013334941_1:0.00014)0.893:0.00765,lcl|WP_013334746_1:0.00015)1:0.13962)0.385:0.03647,((((lcl|479129286:0.01431,lcl|WP_046320545_1:0.00016)1:0.23659,lcl|1500071761:0.25018)0.97:0.09674,(lcl|428314604:0.00014,lcl|WP_015186217_1:0.00015)0.999:0.11897)0.463:0.04335,((lcl|1508011554:0.04387,lcl|WP_088428978_1:0.01965)0.782:0.0566,lcl|1103532473:0.19463)1:0.164)0.956:0.06075)0.828:0.03289,(((((((((((lcl|427708213:0.00014,lcl|WP_015113651_1:0.00015)1:0.10696,lcl|WP_015128935_1:0.08501)0.565:0.02498,lcl|WP_104898459_1:0.05584)0.988:0.06794,((lcl|WP_015196022_1:0.00014,lcl|428297030:0.00014)0.999:0.13636,lcl|1300384265:0.18787)0.999:0.13193)0.33:0.05055,(((lcl|WP_015217673_1:0.00016,lcl|440685178:0.00014)1:0.13978,lcl|WP_104906692_1:0.09747)0.999:0.10569,(lcl|1016078545:0.00014,lcl|WP_062249367_1:0.00015)1:0.12093)0.054:0.02549)0.658:0.04614,lcl|1300381763:0.15746)0.972:0.06832,lcl|1406819487:0.13177)0.977:0.12049,lcl|1085637995:0.15715)0.995:0.34935,(lcl|479129287:0.01906,lcl|WP_046320546_1:0.00941)1:1.64335)0.459:0.10447,lcl|1401448901:0.71376)0.977:0.19247,(lcl|428314605:0.00014,lcl|WP_015186218_1:0.00015)1:0.38572)0.999:0.24111)0.763:0.06147,(lcl|1033006211:0.24999,lcl|WP_103672758_1:0.13325)0.999:0.19596)1:0.44947,(((((((lcl|1031583770:0.10084,lcl|1047359725:0.12066)1:0.18856,(lcl|1502991511:0.21086,lcl|1900757121:0.18408)0.598:0.06756)0.961:0.06908,lcl|1205738914:0.32806)0.939:0.05754,lcl|1033011578:0.23042)0.814:0.04137,(lcl|1016064688:0.00014,lcl|WP_084783085_1:0.00014)1:0.28195)0.897:0.04628,((((lcl|1016064766:0.00014,lcl|WP_068515419_1:0.00016)1:0.25578,lcl|1508011527:0.17783)0.977:0.12579,lcl|1206858972:0.29707)0.985:0.11146,lcl|WP_088429133_1:0.27648)0.383:0.02555)0.783:0.05573,(((((lcl|427738347:0.00014,lcl|WP_015120903_1:0.00014)0.999:0.1436,lcl|WP_104902138_1:0.08896)0.999:0.16058,(lcl|428304235:0.00014,lcl|WP_015201684_1:0.00014)1:0.18133)0.648:0.0539,((lcl|218442809:0.00014,lcl|WP_012599796_1:0.00015)1:0.22511,lcl|1033003332:0.26903)0.902:0.06795)0.671:0.04417,lcl|WP_103672873_1:0.22414)0.999:0.18467)1:0.33361)0.936:0.10727,(((((lcl|119357846:0.00015,lcl|WP_011745868_1:0.00014)0.973:0.05787,lcl|WP_012465887_1:0.06716)0.948:0.07737,lcl|WP_069809202_1:0.08317)0.975:0.15069,(lcl|194337466:0.00015,lcl|WP_012509117_1:0.00014)0.996:0.24535)1:0.45127,(lcl|119357853:0.00015,lcl|WP_049751763_1:0.00014)1:0.54779)0.947:0.15049)0.407:0.04463,(((lcl|1506222675:0.44302,lcl|1050755037:0.40284)0.812:0.12596,lcl|1058961788:0.45084)0.87:0.11919,((lcl|1021523073:0.48459,lcl|WP_089416921_1:0.38451)0.921:0.16682,lcl|1204474892:0.62729)1:0.4119)0.978:0.18022)0.93:0.081,((((((((((((((((((lcl|38505760:0.00014,lcl|WP_011153760_1:0.00014)0.992:0.00016,lcl|WP_028946529_1:0.01947)1:0.31448,(lcl|428775953:0.00015,lcl|WP_015225402_1:0.00014)1:0.26466)0.514:0.06291,((lcl|86608317:0.00015,lcl|WP_011432472_1:0.00014)1:0.28995,(lcl|219883136:0.00015,lcl|WP_015939393_1:0.00014)1:0.25868)0.944:0.07464)0.696:0.04575,((lcl|428222741:0.00016,lcl|WP_015169428_1:0.00014)1:0.16966,lcl|1206870698:0.13425)0.958:0.06987)0.838:0.04297,((lcl|1401443832:0.02829,lcl|BBD53286_1:0.02208)0.993:0.11674,lcl|1046555216:0.33834)0.97:0.06734)0.102:0.01894,(((lcl|WP_017291547_1:0.00014,lcl|1300487423:0.00015)1:0.20575,lcl|1103532371:0.15149)0.868:0.03376,((lcl|WP_015125468_1:0.00014,lcl|427713845:0.00014)1:0.26231,lcl|1082481018:0.09851)0.987:0.08267)0.903:0.03568)0.909:0.03132,((((((lcl|427726427:0.00015,lcl|WP_015116142_1:0.00014)0.959:0.0324,(lcl|WP_015217721_1:0.01581,lcl|WP_053540382_1:0.03806)0.925:0.02966)0.75:0.02985,lcl|WP_104900876_1:0.0669)0.993:0.08421,lcl|WP_096620760_1:0.16237)0.732:0.0342,lcl|WP_096594163_1:0.10483)0.958:0.05125,(lcl|1083148401:0.00014,lcl|WP_053537995_1:0.00737)1:0.21109)0.717:0.01953)0.108:0.01889,(lcl|1101202040:0.21469,lcl|1087329370:0.14501)0.839:0.04308)0.873:0.03118,((lcl|428202534:0.00015,lcl|WP_015143869_1:0.00014)1:0.13473,lcl|1302245772:0.22091)0.929:0.04527)0.366:0.03281,(((((lcl|428772907:0.00014,lcl|AFZ47046_1:0.00014)1:0.23327,(lcl|WP_015221272_1:0.00014,lcl|428771810:0.00015)1:0.21288)0.97:0.0781,(lcl|307592260:0.00015,lcl|WP_013334535_1:0.00014)1:0.16925)0.17:0.03551,(lcl|1031296003:0.00373,lcl|WP_036399883_1:0.00014)1:0.20288)0.147:0.02018,(lcl|172035264:0.00015,lcl|WP_009546838_1:0.00014)1:0.16806)0.872:0.02557)0.319:0.01292,((lcl|434397028:0.00016,lcl|WP_015191739_1:0.00014)0.995:0.09732,lcl|WP_096722143_1:0.20592)0.992:0.09283)0.873:0.04721,((((lcl|170079607:0.00015,lcl|WP_012308596_1:0.00014)0.882:0.01161,lcl|WP_065711992_1:0.01225)0.892:0.03366,lcl|WP_065715550_1:0.04313)1:0.28681,(lcl|1205884584:0.19763,lcl|1302249706:0.27461)0.286:0.03475)0.858:0.03284)0.545:0.02425,lcl|1506161011:0.18988)0.936:0.08365,lcl|WP_080813407_1:0.33989)0.76:0.06189,lcl|1034001654:0.19819)0.986:0.20442,lcl|1095357807:0.70537)0.99:0.22148,(lcl|554638369:0.00016,lcl|WP_023175646_1:0.00014)1:0.51854)0.999:0.30974)0.197:0.05075,(((((lcl|37677204:0.00014,lcl|WP_011152750_1:0.00016)0.979:0.13983,(lcl|1303393166:0.1096,lcl|1702134942:0.18081)0.392:0.04641)0.999:0.52548,lcl|WP_128810746_1:0.67224)0.955:0.21128,lcl|1089011684:0.88324)0.561:0.19613,lcl|1502208824:0.75598)0.974:0.21094)0.649:0.04524,((((((((((lcl|1015996973:0.00016,lcl|WP_082241761_1:0.00014)1:0.37537,(lcl|294676823:0.00016,lcl|WP_031321060_1:0.00014)1:0.39868)0.695:0.06069,lcl|WP_080615428_1:0.68686)0.98:0.14735,(lcl|1029415510:0.40322,lcl|1029415371:0.67814)0.578:0.08241)0.93:0.09913,(lcl|374998939:0.00015,lcl|WP_014188713_1:0.00014)1:0.36447)0.941:0.08316,(((lcl|389875622:0.00016,lcl|WP_014747450_1:0.00014)1:0.40432,lcl|1104753807:0.63523)0.98:0.17177,((lcl|1206984260:8.40128428384475e-07,lcl|288957883:6.54741211030162e-07)0:0.00015,lcl|WP_012973664_1:0.00014)1:0.28765)0.758:0.07457)0.572:0.07479,((lcl|302343124:0.00014,lcl|WP_013258512_1:0.00015)1:0.52328,lcl|1302570882:0.59082)0.287:0.12597)0.927:0.15833,lcl|1302563265:0.60871)1:0.52052,((lcl|1029833228:0.00015,lcl|WP_009060290_1:0.00014)0.995:0.25084,lcl|1406100315:0.32743)1:0.55967)0.897:0.15676,((((lcl|YP_426242_1:6.72007771211451e-07,lcl|WP_011388909_1:5.74054239032067e-07)0:0.00014,lcl|83592490:0.00016)0.989:0.15851,lcl|WP_012568624_1:0.12963)0.999:0.33558,(lcl|1016133992:0.00016,lcl|WP_066604093_1:0.00014)1:0.34161)1:0.63691)0.72:0.06906)0.954:0.05607)0.757:0.05529,((((((((((((lcl|WP_012256457_1:5.62359858187058e-07,lcl|YP_001634190_1:9.6441673712752e-07)0:0.00014,lcl|163846146:0.00016)0.99:0.09384,lcl|WP_015942140_1:0.04755)0.998:0.14218,(lcl|156741961:0.00014,lcl|WP_012120496_1:0.00015)1:0.226)0.343:0.04732,lcl|1017132187:0.22138)0.744:0.06109,(lcl|159899002:0.00015,lcl|ABX05121_1:0.00014)1:0.24869)0.963:0.11823,lcl|1406130588:0.33629)0.938:0.13038,((((lcl|320161859:0.00016,lcl|WP_013560839_1:0.00014)1:0.23697,lcl|1103139435:0.24816)0.899:0.05118,lcl|1103147623:0.18036)0.35:0.03472,(lcl|1703978382:0.22003,lcl|1103138271:0.27404)0.681:0.05622)1:0.3427)0.469:0.10008,((lcl|383762167:0.00016,lcl|WP_014432492_1:0.00014)0.999:0.20778,lcl|1103149188:0.27204)1:0.2788)0.992:0.20276,(lcl|1103140524:0.47067,lcl|WP_087861930_1:0.55864)0.986:0.28464)0.014:0.05582,(lcl|1090715872:0.59534,lcl|1303700559:0.52776)0.98:0.22236)0.924:0.09406,lcl|479198757:1.01616)0.805:0.04285)0.705:0.06628,(((((((((((((((((((((((((lcl|397671369:0.00014,lcl|WP_014847686_1:0.00014)0.899:0.00747,lcl|WP_126379568_1:0.00385)0:0.00014,lcl|WP_061787695_1:0.00378)1:0.39051,((lcl|1041158971:0.31127,lcl|1304881062:0.33247)0.092:0.06333,lcl|1607204863:0.36235)0.597:0.06994)0.899:0.06471,(((lcl|378719041:0.00014,lcl|WP_014360947_1:0.00016)1:0.19966,lcl|1903279522:0.13203)0.998:0.18532,(lcl|1030039310:0.00014,lcl|WP_110570798_1:0.00016)1:0.17939)0.981:0.11038)0.897:0.04678,lcl|433631914:0.27037)0.923:0.05767,(((((lcl|1305499224:0.00015,lcl|WP_021798721_1:0.00014)0.978:0.05015,lcl|WP_119162360_1:0.07586)0.998:0.10756,(lcl|WP_108969841_1:0.0314,lcl|WP_103063937_1:0.05175)0.205:0.04301)0.117:0.02289,(((lcl|WP_014845734_1:9.20022284183709e-07,lcl|WP_041696164_1:6.91088814953742e-07)0:0.00014,lcl|397669411:0.00015)0.733:0.00363,lcl|WP_126380347_1:0.00801)0.996:0.12461)0.999:0.20741,lcl|1304912670:0.32497)0.972:0.12067)0.87:0.062,lcl|1025832451:0.28706)0.623:0.07303,(lcl|1024093289:0.55168,lcl|1205099518:0.4558)0.693:0.08803)0.616:0.05609,((lcl|134101617:0.00015,lcl|WP_009951457_1:0.00014)1:0.59568,lcl|1905187191:0.48265)0.574:0.0639)0.985:0.11303,((lcl|347756766:0.00014,lcl|WP_014101550_1:0.00014)1:0.24971,lcl|1085307139:0.17195)0.985:0.12772)0.927:0.07936,lcl|1900190373:0.53352)0.616:0.02267,((lcl|296121696:0.00014,lcl|WP_013109706_1:0.00015)1:0.27701,lcl|1202931427:0.15767)1:0.20772)0.881:0.0446,(((((lcl|386002385:0.00014,lcl|WP_081472309_1:0.00016)1:0.23376,(lcl|397781631:0.00014,lcl|WP_014868359_1:0.00016)0.999:0.15758)0.988:0.14257,(lcl|73670571:0.00014,lcl|WP_011308046_1:0.00015)1:0.32041)0.977:0.13809,(lcl|1048700389:0.29119,lcl|SIM79694_1:0.40864)0.814:0.07394)0.872:0.06133,(lcl|268318441:0.00014,lcl|WP_012845381_1:0.00015)1:0.49315)0.299:0.06675)0.981:0.08776,((((lcl|521460287:0.00011,lcl|WP_020465158_1:0.00014)0.86:0.01758,lcl|WP_129344645_1:0.05768)0.533:0.0319,lcl|162448539:0.1607)1:0.30827,((lcl|262198025:0.00014,lcl|WP_012829939_1:0.00015)1:0.35894,lcl|1900542400:0.46474)0.363:0.06194)0.874:0.08433)0.277:0.03122,(((((((((((((lcl|WP_082416839_1:9.24378226490493e-07,lcl|WP_082416964_1:9.24643825440123e-07)0:0.0099,(lcl|WP_126541263_1:0.14209,lcl|WP_126401104_1:0.01454)0.624:0.02593)0.998:0.09377,((lcl|WP_011387938_1:7.73986467715318e-07,lcl|YP_425271_1:9.99962646731523e-07)0:0.00016,lcl|83591519:0.00014)1:0.13755)0.949:0.05061,(lcl|1200648885:0.00014,lcl|WP_003608670_1:0.00014)1:0.2254)0.641:0.05224,lcl|1506237472:0.30537)0.328:0.04903,((lcl|288959585:0.00014,lcl|WP_042443255_1:0.00016)0.992:0.0692,lcl|WP_014248257_1:0.06129)1:0.21111)0.997:0.15822,lcl|1507118094:0.37335)0.908:0.0559,((lcl|WP_108222597_1:0.23987,lcl|1804717707:0.24182)0.954:0.10053,lcl|1029413282:0.33011)0.531:0.0425)0.989:0.1162,(lcl|1091626849:0.16996,lcl|1900189336:0.11179)1:0.24369)0.982:0.10628,((((((lcl|431930657:0.00016,lcl|WP_015280217_1:0.00014)0.999:0.12048,(lcl|WP_100918686_1:0.14615,lcl|1900620428:0.1903)0.616:0.06625)0.99:0.09094,lcl|WP_126535863_1:0.26881)0.25:0.03371,(lcl|220935599:0.00014,lcl|WP_012638986_1:0.00016)1:0.16319)0.176:0.03364,(lcl|1027228614:0.2898,lcl|1302465005:0.25228)0.912:0.06617)0.868:0.04411,((((lcl|WP_064021787_1:9.7528415322159e-07,lcl|WP_064025656_1:7.55106538277831e-07)0:0.0002,(lcl|1502434724:0.00014,lcl|WP_033157061_1:0.00014)0.756:0.00655)0.601:0.00583,lcl|1804044859:0.00631)1:0.21038,lcl|1026319193:0.23198)0.932:0.0589)0.968:0.09098)0.395:0.02331,lcl|1301911908:0.31246)0.787:0.05283,(((lcl|39995168:0.00016,lcl|NP_951119_1:0.00014)1:0.16717,lcl|1503793298:0.1754)0.941:0.06549,(lcl|1304569740:0.22317,lcl|1306065018:0.30976)0.884:0.06385)0.988:0.12063)0.999:0.14383,((((lcl|1900175071:0.00014,lcl|WP_082634004_1:0.00015)1:0.16772,lcl|1122740719:0.09305)0.852:0.06091,lcl|1111485803:0.15835)0.93:0.0969,(lcl|392375776:0.00014,lcl|CBE69808_1:0.00015)1:0.24595)0.939:0.10184)0.982:0.10553)0.831:0.05223,(((lcl|320102061:0.00014,lcl|WP_013563392_1:0.00014)1:0.31131,(lcl|1501872310:0.17415,lcl|1302426687:0.23557)0.949:0.0837)0.95:0.08299,(((lcl|1005754537:0.00014,lcl|WP_009508937_1:0.00015)0.936:0.04259,lcl|1200378193:0.02867)1:0.30788,lcl|1506443045:0.21664)0.98:0.12205)0.979:0.11007)0.977:0.11827,((lcl|1005750992:0.00014,lcl|WP_084149748_1:0.00015)0.999:0.21121,(lcl|1027:0.12334,lcl|1028:0.12535)0.99:0.14954)1:0.48381)0.811:0.05486,(((((lcl|1028348699:0.00014,lcl|WP_129552244_1:0.00015)1:0.26721,(lcl|1085897750:0.20822,lcl|1306139962:0.16565)0.986:0.1529)0.952:0.11498,((lcl|1042942656:0.17484,lcl|1305990913:0.26133)0.439:0.04343,lcl|1903255200:0.15338)0.998:0.17206)0.98:0.12644,(lcl|1305945732:0.49917,lcl|1079139106:0.60631)0.969:0.15973)0.972:0.12502,((lcl|1019:0.10005,lcl|1900759951:0.12294)0.952:0.10405,lcl|1018:0.1353)1:0.52608)0.908:0.06609)0.85:0.09321,(((lcl|1200402009:0.00016,lcl|WP_010038644_1:0.00014)0.988:0.08224,lcl|WP_082840269_1:0.05668)0.993:0.14364,lcl|1202943203:0.14158)1:0.39358)0.727:0.11701,(lcl|1102040480:0.10538,lcl|1050189011:0.03299)1:0.61033)0.965:0.13093,(((lcl|134299482:0.00014,lcl|WP_011877968_1:0.00016)1:0.22038,(lcl|258516129:0.00014,lcl|WP_015758420_1:0.00015)1:0.20278)1:0.2318,(lcl|1088326856:0.40715,lcl|1902507812:0.38483)0.172:0.06425)0.951:0.08848)0.321:0.04211,(lcl|1303702935:0.17388,lcl|1300779731:0.14922)1:0.38842)0.981:0.1096,((((((((((((((((lcl|WP_096687802_1:0.05927,lcl|BAZ40141_1:0.07156)0.997:0.08674,(lcl|WP_015197395_1:0.11428,lcl|WP_096625294_1:0.11125)0.91:0.04341)0.971:0.066,(lcl|WP_062244585_1:0.04025,lcl|1206061397:0.44349)0.853:0.03609)0.16:0.00868,(((lcl|75910374:0.00014,lcl|WP_011320857_1:0.00016)0.904:0.0146,(lcl|17229060:0.00014,lcl|WP_010995737_1:0.00015)0.948:0.01768)0.997:0.06428,lcl|WP_015129192_1:0.0627)0.065:0.0199)1:0.16497,((((((lcl|WP_053539698_1:0.03388,lcl|WP_015081715_1:0.01398)0.991:0.08522,lcl|WP_015213661_1:0.09437)1:0.13343,(lcl|WP_015137281_1:0.06173,lcl|WP_015112321_1:0.03082)0.919:0.0446)0.627:0.01216,lcl|WP_083894029_1:0.15413)0.853:0.02281,lcl|WP_087541446_1:0.06355)0.845:0.03699,lcl|WP_015155034_1:0.07967)0.839:0.05294)0.174:0.03457,(((lcl|186682976:0.00015,lcl|WP_012409223_1:0.00014)0.861:0.00711,lcl|WP_104905217_1:0.01087)0.316:0.00525,lcl|WP_104900387_1:0.00955)1:0.12942)0.927:0.03673,((((((((((lcl|428770999:0.00014,lcl|WP_015220468_1:0.00014)0.998:0.08875,lcl|AUC61940_1:0.0948)0.739:0.04597,lcl|WP_066345935_1:0.07478)1:0.11947,lcl|1205886778:0.16432)0.904:0.04356,(lcl|428775339:0.00014,lcl|WP_015224790_1:0.00014)1:0.20439)0.629:0.03252,lcl|1019492324:0.16239)0.123:0.01146,(lcl|WP_015211898_1:0.0278,lcl|WP_096719979_1:0.10636)1:0.12376)0.947:0.04276,(lcl|428203734:0.00014,lcl|WP_015145065_1:0.00016)0.989:0.06584)0.937:0.05395,((((lcl|166365827:0.00014,lcl|WP_012266061_1:0.00014)0.789:0.00554,(lcl|WP_066030106_1:0.00644,lcl|WP_046663051_1:0.00538)0.406:0.00772)0.253:0.00452,lcl|WP_052277826_1:0.00428)1:0.20547,(lcl|428216097:0.00014,lcl|WP_015151926_1:0.00014)1:0.1704)0.829:0.05207)0.82:0.02074,lcl|WP_015190940_1:0.13369)0.787:0.02327)0.912:0.04337,((lcl|428320277:0.00014,lcl|WP_015178949_1:0.00015)1:0.24877,(lcl|428311522:0.00014,lcl|WP_015183236_1:0.00015)1:0.14162)0.769:0.04356)0.314:0.03617,((lcl|1033012650:0.01854,lcl|WP_126391529_1:0.03402)1:0.21087,(lcl|1206892811:0.27091,lcl|1031584775:0.12059)0.659:0.05863)0.786:0.03745)0.906:0.06736,lcl|1206913519:0.2441)0.909:0.06226,(lcl|554636274:0.00014,lcl|WP_023173335_1:0.00014)1:0.2317)1:0.28985,((lcl|1079291819:0.18423,lcl|1079288594:0.25565)0.984:0.11762,lcl|1079291886:0.24901)0.984:0.11868)0.899:0.09932,lcl|1301578980:0.41132)0.433:0.06563,((((lcl|1304666636:0.01698,lcl|WP_102992372_1:0.01305)0.98:0.15329,lcl|WP_124726790_1:0.12996)1:0.60651,(lcl|1100178406:0.18192,lcl|1802999562:0.10027)1:0.31186)0.732:0.09149,lcl|1107818512:0.73599)0.612:0.07883)0.986:0.09944,(((((((((((lcl|WP_053539798_1:0.03275,lcl|WP_015217588_1:0.0363)1:0.13204,(lcl|WP_103136869_1:0.0578,lcl|WP_067770679_1:0.02691)0.917:0.04888)0.349:0.03151,lcl|WP_096689061_1:0.11827)0.942:0.05262,(lcl|220907870:0.00014,lcl|WP_012627893_1:0.00014)1:0.12213)0.891:0.02504,lcl|WP_088430042_1:0.17449)0.58:0.01227,(lcl|BBD53971_1:0.18885,lcl|WP_015186251_1:0.08164)0.956:0.08116)0.22:0.0098,lcl|WP_068385391_1:0.19099)0.937:0.05162,lcl|WP_015127538_1:0.13446)0.904:0.06349,(((lcl|218245380:0.00016,lcl|WP_012593872_1:0.00014)0.836:0.00423,lcl|WP_015783161_1:0.00015)0.996:0.11644,(lcl|WP_013334244_1:0.07897,lcl|WP_012599096_1:0.10461)0.947:0.05123)0.867:0.05365)0.725:0.0634,(((lcl|WP_012308496_1:7.69700539854501e-07,lcl|WP_065712013_1:7.94270144464685e-07)0:0.00015,(lcl|WP_065717514_1:8.18733880445173e-07,lcl|WP_062437148_1:5.17594853699846e-07)0:0.00759)0.994:0.08903,(lcl|38505684:0.00015,lcl|WP_011153685_1:0.00014)0.999:0.09914)0.988:0.14574)1:0.57602,(((lcl|159898755:0.00014,lcl|ABX04874_1:0.00016)1:0.34677,(lcl|1406131348:0.17915,lcl|1017130093:0.25152)0.999:0.26322)0.117:0.09764,(lcl|1020616917:0.26216,lcl|1502381218:0.28815)0.988:0.17952)0.962:0.15757)0.915:0.10285)0.061:0.01798,((lcl|302391602:0.00015,lcl|WP_013277803_1:0.00014)0.998:0.23865,(lcl|1405441524:0.31815,lcl|1123721684:0.37325)0.982:0.1736)1:0.31596)0.747:0.05754)0.961:0.08537,((((((((lcl|46255267:0.00253,lcl|YP_145463_1:0.00014)0:0.00057,lcl|WP_081424958_1:0.00014)0.951:0.0003,lcl|55978407:0.00743)0.875:0.00845,lcl|WP_081490837_1:0.00399)0.379:0.00845,(lcl|WP_124105755_1:0.00014,lcl|WP_081466159_1:0.00405)0.402:0.00014)0.977:0.1348,(lcl|297567845:0.00015,lcl|WP_013159786_1:0.00014)0.99:0.1571)1:0.53284,(lcl|1001:0.69676,lcl|1002:0.9213)0.905:0.24191)0.753:0.15494,((((lcl|1905380485:0.00014,lcl|WP_041075675_1:0.00015)1:0.44993,lcl|1115389721:0.2468)0.969:0.23313,(lcl|1093055816:0.3063,lcl|WP_075665310_1:0.28294)1:0.36545)1:0.34021,((lcl|344996859:0.00015,lcl|WP_014042847_1:0.00014)0.999:0.26164,lcl|1042005295:0.30223)1:0.5081)0.804:0.07696)0.96:0.10104)0.95:0.09091)0.68:0.03518,((((((((((((((lcl|328949009:0.00015,lcl|WP_013702301_1:0.00014)0.999:0.24345,lcl|1041136061:0.39471)0.331:0.09818,lcl|1025770222:0.65202)0.772:0.06528,((lcl|333996012:0.00015,lcl|WP_015712728_1:0.00014)1:0.34929,lcl|1900275330:0.25464)0.958:0.13949)0.992:0.19026,(lcl|1024186519:0.00014,lcl|WP_081474966_1:0.00014)1:0.31999)0.721:0.09413,lcl|1046340038:0.4813)0.997:0.25717,((((lcl|85858452:0.00014,lcl|WP_011416520_1:0.00014)0.999:0.16095,lcl|1079786436:0.1494)0.984:0.10731,lcl|1306063380:0.25441)0.905:0.07636,((lcl|1048637822:0.245,lcl|1048638447:0.15057)0.97:0.10327,(lcl|WP_104937036_1:0.00958,lcl|1300444130:0.00285)1:0.34602)0.875:0.12104)1:0.32219)0.5:0.1211,lcl|1115313819:0.60996)0.937:0.1296,(((lcl|337286709:0.00016,lcl|WP_013907960_1:0.00014)0.997:0.1823,lcl|1304622510:0.25678)1:0.36005,lcl|1123706484:0.47386)0.674:0.1047)0.929:0.10712,((((((lcl|336323599:0.00015,lcl|WP_013886481_1:0.00014)0.938:0.00015,lcl|WP_013886735_1:0.01076)0.984:0.16485,(lcl|313673559:0.00015,lcl|WP_013451718_1:0.00014)1:0.34632)1:0.43048,(lcl|218961167:0.00015,lcl|WP_015424594_1:0.00014)1:0.66564)0.922:0.18751,(lcl|328953422:0.00015,lcl|WP_013706685_1:0.00014)1:0.45334)0.752:0.14506,((lcl|332296542:0.00015,lcl|WP_013757054_1:0.00014)1:0.62923,lcl|1115389814:0.65551)0.943:0.16468)0.79:0.11243)0.624:0.05167,lcl|1073994198:0.77821)0.341:0.07182,((((((lcl|1041946230:0.00016,lcl|WP_020878020_1:0.00014)1:0.34364,(lcl|1807274041:0.26339,lcl|1306068379:0.19711)0.968:0.10578)0.845:0.06917,(lcl|1023518081:0.17813,lcl|1034657975:0.20924)0.999:0.19971)0.326:0.0424,(lcl|1081719931:0.21051,lcl|1500842592:0.20063)1:0.28443)0.764:0.06523,((((lcl|1020115492:0.14478,lcl|1020115489:0.09004)1:0.26542,lcl|1607654350:0.39178)0.334:0.09195,lcl|1304673487:0.28312)0.905:0.08702,((lcl|116748794:0.00016,lcl|WP_011698217_1:0.00014)0.997:0.19556,lcl|1501645569:0.5631)0.887:0.08637)0.972:0.11626)1:0.39766,(((((lcl|WP_014295919_1:0.00014,lcl|374339409:0.00014)0.938:0.00015,lcl|WP_075780264_1:0.00741)0.988:0.09512,lcl|WP_075666635_1:0.19866)0.881:0.05933,(lcl|1905382500:0.00016,lcl|WP_041081271_1:0.00014)1:0.22993)0.469:0.0535,(lcl|154250301:0.00014,lcl|WP_011994761_1:0.00014)1:0.2386)1:0.49264)0.974:0.14701)0.654:0.03616,((((((((lcl|38505739:0.00015,lcl|WP_011153740_1:0.00014)1:0.32095,(lcl|428769331:0.00015,lcl|WP_015218808_1:0.00014)1:0.22746)0.417:0.04623,(((lcl|17227877:0.00016,lcl|WP_044520598_1:0.00014)0.973:0.06197,lcl|WP_006197838_1:0.07678)0.13:0.02188,lcl|1206057992:0.18021)0.887:0.05952)0.208:0.04434,((lcl|479129959:0.0637,lcl|WP_046320885_1:0.02027)0.999:0.16838,(lcl|1206912047:0.16044,lcl|1103540947:0.19641)0.997:0.13745)0.668:0.04307)0.739:0.0896,(lcl|220910738:0.00016,lcl|WP_012630697_1:0.00014)1:0.19313)0.779:0.10989,lcl|1502991312:0.28499)1:0.61499,((((lcl|WP_012259223_1:7.10328614960531e-07,lcl|YP_001636959_1:7.25478237870126e-07)0:0.00014,lcl|163848915:0.00016)0.996:0.23001,((lcl|148657121:0.00015,lcl|WP_011957720_1:0.00014)0.961:0.06854,lcl|WP_012121171_1:0.09446)0.996:0.23595)0.999:0.33629,(lcl|159898907:0.00015,lcl|ABX05026_1:0.00014)1:0.53288)0.983:0.24835)0.543:0.12672,(lcl|317051217:0.00016,lcl|WP_013505658_1:0.00014)1:0.74244)0.8:0.05946)0.427:0.03472,((((((((lcl|1205936011:0.00395,lcl|WP_099323563_1:0.004)0.998:0.13224,lcl|1087155207:0.18084)0.966:0.09767,lcl|1082991730:0.152)0.97:0.13601,gb|PIU85811.1|:0.19887)0.987:0.18243,(lcl|WP_013706265_1:0.00014,lcl|328953000:0.00015)1:0.43149)0.999:0.30536,(((lcl|261415948:0.00015,lcl|WP_014546237_1:0.00014)1:0.43403,lcl|1900282523:0.47034)1:0.58599,lcl|1050190277:0.56167)0.709:0.05321)0.565:0.09958,((((lcl|1042736849:0.22218,lcl|1105001211:0.28744)0.998:0.27358,lcl|1086151789:0.36627)0.999:0.26287,lcl|1402672189:0.55457)0.728:0.1079,(lcl|1029770679:0.3066,lcl|1402036552:0.35143)1:0.51125)0.86:0.06891)0.692:0.04909,(lcl|1086125848:0.17807,lcl|WP_094239748_1:0.14089)1:0.82839)0.972:0.12164)0.886:0.03817)0.948:0.05956,((((((((((((((((((((((((((((lcl|147678249:0.03738,lcl|WP_006521015_1:0.07479)1:0.10954,(lcl|WP_013842960_1:0.10266,lcl|WP_077713371_1:0.10212)0.5:0.04151)0.731:0.02495,(lcl|134298414:0.00014,lcl|WP_011876922_1:0.00014)1:0.228)0.708:0.03221,lcl|WP_126310336_1:0.18475)0.944:0.04775,((lcl|258517354:0.00014,lcl|WP_015759623_1:0.00014)1:0.18987,(lcl|296133980:0.00015,lcl|WP_013121320_1:0.00014)1:0.27416)0.837:0.05215)0.617:0.02278,((((lcl|302872861:0.00011,lcl|WP_013291505_1:0.00014)0.892:0.02165,(lcl|WP_127350889_1:0.00798,lcl|WP_013433712_1:0.02312)0.571:0.01373)1:0.24508,(lcl|78043644:0.00016,lcl|WP_011345039_1:0.00014)1:0.30627)0.895:0.06019,lcl|1902528647:0.22111)0.846:0.05333)0.876:0.03135,(((((((lcl|WP_003867575_1:9.32205239024416e-07,lcl|WP_003871088_1:9.24667956209811e-07)0:0.00016,lcl|WP_014063724_1:0.00658)0.822:0.00328,lcl|WP_004399636_1:0.00014)0:0.00015,lcl|167036565:0.00014)0.881:0.01109,lcl|WP_012996175_1:0.02889)0.994:0.0806,(((lcl|WP_015312646_1:0.0032,lcl|WP_013299020_1:0.00015)0.434:0.00677,lcl|WP_094397162_1:0.0133)0.827:0.01198,(lcl|WP_013789002_1:0.02288,lcl|AFK85417_1:0.04088)0.526:0.01339)1:0.11153)0.996:0.09587,(((lcl|302388669:0.00014,lcl|WP_013274919_1:0.00014)1:0.18491,lcl|1900872916:0.20358)0.68:0.0255,lcl|1406133964:0.14425)0.972:0.06292)0.88:0.03135)0.979:0.0626,(((lcl|89895510:0.00014,lcl|WP_005817555_1:0.00016)0.955:0.04175,lcl|WP_089612274_1:0.04674)1:0.21631,(lcl|332982754:0.00014,lcl|WP_013781800_1:0.00014)1:0.26041)0.834:0.04123)0.863:0.03942,(((((((((((lcl|WP_013877549_1:0.00326,lcl|WP_013401696_1:0.00014)0:0.00014,lcl|312112401:0.00014)0.788:0.00274,lcl|WP_042383931_1:0.00377)0.944:0.03608,lcl|WP_044741372_1:0.0289)0.993:0.08795,lcl|1703964037:0.19477)0.995:0.09371,(lcl|1207069644:0.00014,lcl|WP_041818050_1:0.01644)1:0.18014)0.345:0.02047,lcl|1022679545:0.20299)0.152:0.03092,((((((lcl|WP_020279826_1:0.01637,lcl|WP_063193657_1:0.00015)0.878:0.02274,lcl|WP_013522868_1:0.02776)0.942:0.02264,lcl|WP_063166852_1:0.01673)0.992:0.06464,(lcl|239825879:0.00014,lcl|WP_012749054_1:0.00016)0.987:0.0569)0.979:0.05264,lcl|WP_004889384_1:0.07189)1:0.13445,lcl|WP_114374558_1:0.21031)0.435:0.0219)0.555:0.02795,lcl|1204445306:0.17467)0.91:0.04699,lcl|1085890497:0.16538)1:0.16265,lcl|1306128922:0.26339)0.886:0.04252)0.841:0.02803,((((((((lcl|20809002:0.00016,lcl|WP_011026650_1:0.00014)0.963:0.03672,lcl|WP_049686049_1:0.06393)0.999:0.112,lcl|1902481052:0.26817)0.744:0.03195,(lcl|338730939:0.00014,lcl|WP_013932454_1:0.00014)1:0.25308)0.423:0.02262,(lcl|169831957:0.00014,lcl|WP_012302883_1:0.00014)1:0.19554)0.94:0.05156,(lcl|260892568:0.00015,lcl|WP_015738693_1:0.00014)1:0.21342)0.988:0.09154,lcl|1104098551:0.14762)1:0.16965,(((((lcl|AEJ40706_1:0.00014,lcl|339628806:0.00352)1:0.00021,lcl|AEW06743_1:0.00014)1:0.33144,lcl|1802841136:0.26659)0.941:0.08693,lcl|1804034522:0.41384)0.809:0.07981,(lcl|1902456363:0.33407,lcl|1902513705:0.26709)0.854:0.1072)0.244:0.03234)0.893:0.05168)0.74:0.01335,(((lcl|410668744:0.00014,lcl|WP_015051478_1:0.00014)1:0.17922,(lcl|1406756544:0.00015,lcl|WP_025773907_1:0.00014)1:0.16931)1:0.15142,((lcl|114568021:0.00014,lcl|WP_011641884_1:0.00014)1:0.14972,lcl|1904773755:0.16239)0.994:0.14847)0.886:0.06753)0.179:0.02524,((((((lcl|1902470338:0.00015,lcl|WP_101299770_1:0.00329)1:0.19438,(lcl|125974782:0.00015,lcl|WP_003513460_1:0.00014)0.999:0.1327)0.876:0.07637,lcl|1902437280:0.24972)0.752:0.06836,lcl|1804029903:0.33809)0.931:0.07548,(((lcl|1500640110:0.20275,lcl|1404933508:0.17483)0.374:0.03349,lcl|1122259152:0.17693)0.972:0.07073,(lcl|1087127183:0.00015,lcl|WP_044823318_1:0.00014)1:0.20321)0.941:0.05225)0.554:0.04075,((((lcl|WP_015255921_1:0.00015,lcl|430751276:0.00014)1:0.21953,lcl|1077692617:0.19969)0.969:0.0917,(lcl|1903254068:0.08283,lcl|1305990385:0.23199)1:0.29717)0.191:0.03112,(((lcl|295697278:0.00015,lcl|WP_013076655_1:0.00014)0.804:0.01022,lcl|WP_100668598_1:0.00014)1:0.26812,lcl|WP_077719935_1:0.23094)0.989:0.11934)0.907:0.04198)0.81:0.02464)0.945:0.03363,(((((lcl|206889641:0.00014,lcl|YP_002248925_1:0.00016)1:0.16791,(lcl|1009809886:0.00014,lcl|WP_038060509_1:0.00016)1:0.19441)0.864:0.07546,lcl|1123706967:0.22519)0.816:0.04697,lcl|1303510675:0.29098)0.836:0.02841,((lcl|WP_012546968_1:0.00014,lcl|206900175:0.00016)0.997:0.1164,lcl|YP_002352521_1:0.10916)1:0.19893)0.962:0.05429)0.56:0.02484,(((((((((((lcl|1803959536:0.05746,lcl|WP_096410491_1:0.01792)0.551:0.02901,lcl|WP_003045460_1:0.05551)0.989:0.06406,lcl|WP_071678031_1:0.10514)0.205:0.01683,(lcl|384438634:0.00015,lcl|WP_014514650_1:0.00014)0.995:0.11323)1:0.22798,(lcl|221632058:0.00015,lcl|WP_012641437_1:0.00014)1:0.18851)0.94:0.11105,(lcl|328951570:0.00015,lcl|WP_013704840_1:0.00014)1:0.28611)0.996:0.17839,((lcl|1103149385:0.24089,lcl|1115333745:0.25597)0:0.05145,lcl|1121189934:0.37673)0.434:0.07002)0.945:0.07915,((((((lcl|357419113:0.00014,lcl|WP_014162431_1:0.00016)1:0.20579,(lcl|1115354168:0.14638,lcl|1019249908:0.28711)0.935:0.06841)0.845:0.04202,(lcl|479198700:0.14742,lcl|1077103539:0.22576)0.998:0.16535)0.887:0.05216,((lcl|392407912:0.00011,lcl|WP_014807420_1:0.00014)1:0.25441,lcl|1019949573:0.24484)0.431:0.05074)0.995:0.12899,((lcl|239617067:0.00015,lcl|WP_015868051_1:0.00014)0.963:0.07883,lcl|WP_014731687_1:0.09385)1:0.3069)0.198:0.03676,lcl|1018438554:0.29928)0.772:0.02851)0.677:0.04218,((lcl|108803109:0.00014,lcl|WP_011563252_1:0.00014)1:0.1682,(lcl|269839455:0.00016,lcl|WP_012876356_1:0.00014)1:0.20465)1:0.27902)0.591:0.05831,(((((lcl|288818552:0.00014,lcl|WP_012963879_1:0.00014)1:0.17197,(lcl|452943614:0.00014,lcl|WP_015419027_1:0.00014)1:0.27736)0.941:0.07648,((lcl|291278961:0.00014,lcl|WP_013007288_1:0.00016)0.996:0.13732,lcl|1500593943:0.18454)0.987:0.10658)0.976:0.09427,lcl|1304602345:0.33587)0.878:0.06291,((lcl|1015947903:0.00016,lcl|WP_068549821_1:0.00014)1:0.1724,(lcl|337285608:0.00014,lcl|WP_013906864_1:0.00014)1:0.28455)0.999:0.19534)0.929:0.07535)0.565:0.04351,lcl|1115313389:0.31461)0.671:0.02724)0.913:0.04285,(((((((lcl|157363075:0.00015,lcl|WP_012002259_1:0.00014)0.448:0.00015,lcl|WP_028843531_1:0.00315)0.999:0.146,((lcl|1502880083:0.00015,lcl|WP_031505531_1:0.00014)1:0.13947,lcl|WP_041081245_1:0.08727)0.941:0.07129)0.998:0.14149,(lcl|338731442:0.00016,lcl|WP_013932946_1:0.00014)1:0.18559)0.968:0.09888,((((lcl|WP_004082344_1:8.89041026863367e-07,lcl|NP_229594_1:6.30821816108854e-07)0:0.00014,lcl|15644541:0.00015)0.852:0.02401,lcl|WP_012310886_1:0.02165)1:0.424,((lcl|160903306:0.00015,lcl|WP_012209661_1:0.00014)1:0.21125,lcl|1506918385:0.281)0.999:0.18756)0.681:0.09748)0.852:0.04983,lcl|1506919444:0.40213)0.343:0.05082,((((((lcl|WP_099325851_1:0.00015,lcl|1205940027:0.00014)1:0.17381,lcl|1304429357:0.17114)0.808:0.07073,(lcl|332295661:0.00014,lcl|WP_041437932_1:0.00015)1:0.26907)0.92:0.05146,(((lcl|150020249:0.00014,lcl|WP_012056579_1:0.00016)1:0.13688,lcl|WP_012580503_1:0.12291)1:0.13806,(lcl|374339292:0.00014,lcl|WP_014295802_1:0.00015)1:0.23394)0.94:0.07138)0.32:0.03624,lcl|1400341086:0.29801)0.92:0.09323,((lcl|WP_009887254_1:0.00014,lcl|518652584:0.00015)1:0.38892,lcl|WP_077076887_1:0.39409)0.984:0.18089)0.486:0.01934)0.836:0.03709)0.88:0.02809,(((((((lcl|146295140:0.00014,lcl|WP_011915684_1:0.00014)0.921:0.00636,lcl|WP_013404367_1:0.00015)0.961:0.00957,lcl|WP_015908965_1:0.00015)0.427:0.00315,(lcl|WP_013433671_1:0.0032,lcl|WP_014043367_1:0.00014)0.783:0.00321)0.837:0.0136,lcl|WP_013431361_1:0.00902)1:0.29191,((((lcl|154249624:0.00014,lcl|WP_011994107_1:0.00015)0.989:0.03493,lcl|WP_012580091_1:0.0205)1:0.17981,lcl|1122231510:0.15029)0.684:0.04929,((lcl|WP_095177638_1:0.17343,lcl|WP_073538694_1:0.15715)0.978:0.08235,lcl|1606191200:0.24167)0.929:0.06298)0.114:0.03781)0.661:0.0467,((lcl|1803870442:0.1721,lcl|WP_128752540_1:0.1409)0.931:0.07723,lcl|1086151734:0.3246)0.953:0.07655)0.998:0.15344)0.937:0.05546,(((((((lcl|154174048:0.00014,lcl|WP_011992221_1:0.00014)0.989:0.06673,(lcl|WP_012139912_1:0.01874,lcl|WP_107916829_1:0.00571)0.998:0.08838)0.971:0.07729,(lcl|1013919997:0.00014,lcl|WP_005869127_1:0.00014)1:0.202)0.889:0.05388,((((lcl|WP_089182412_1:0.00332,lcl|WP_089189320_1:0.00016)0.774:0.00306,lcl|WP_089188112_1:0.00357)0.826:0.01732,lcl|WP_089193309_1:0.01032)0.998:0.11371,lcl|1041176619:0.07401)0.999:0.11042)0.666:0.05526,(((lcl|1009825284:0.00014,lcl|WP_038453559_1:0.00014)0.906:0.00678,lcl|WP_058893024_1:0.00014)0.995:0.07713,lcl|WP_034960794_1:0.06313)0.999:0.11977)0.924:0.09782,(lcl|319956800:0.00014,lcl|WP_013554007_1:0.00014)0.946:0.11274)1:0.83959,((lcl|1804928443:0.00016,lcl|WP_054837448_1:0.00014)1:0.32014,(lcl|WP_110271278_1:0.29013,lcl|WP_126450509_1:0.18647)0.985:0.1773)0.994:0.24686)0.981:0.18446)0.914:0.04206,(((((((((lcl|1020080722:8.66118774832881e-07,lcl|1104851873:6.20844305927919e-07)0:0.20518,lcl|WP_123864856_1:0.17545)0.996:0.16805,(lcl|1021075285:0.05946,lcl|WP_111524243_1:0.00928)1:0.33823)0.954:0.1077,(lcl|1042655819:0.38721,lcl|1022944216:0.62992)0.73:0.07968)0.955:0.13415,lcl|1501662946:0.44848)0.999:0.26297,lcl|1604572891:0.54532)0.63:0.12248,(((((lcl|1016378764:0.00016,lcl|WP_067554204_1:0.00014)1:0.49142,lcl|1040174145:0.35703)0.99:0.22022,(lcl|1042210269:0.40156,lcl|1017839924:0.31628)0.679:0.06084)0.446:0.05963,lcl|1017840054:0.33972)0.985:0.17286,lcl|1902492724:0.58362)0.992:0.25676)0.901:0.10184,lcl|1111302019:1.0198)0.254:0.05372,(((((lcl|154250065:0.00016,lcl|WP_011994540_1:0.00014)1:0.11951,lcl|WP_014452058_1:0.14149)0.942:0.07007,(lcl|1905361712:0.00014,lcl|WP_031505215_1:0.00015)1:0.21242)1:0.17477,(((lcl|150021526:0.00014,lcl|WP_012057854_1:0.00014)1:0.18898,lcl|WP_075665154_1:0.20234)0.667:0.06197,(lcl|217076447:0.00014,lcl|WP_004103959_1:0.00016)1:0.19017)0.894:0.06817)1:0.29188,(lcl|WP_014560073_1:0.00014,lcl|385809790:0.00014)1:0.69113)0.823:0.04795)0.698:0.07039)0.989:0.08032,((((((((((((lcl|336115128:0.00016,lcl|WP_013860395_1:0.00014)1:0.18156,(lcl|1805942300:0.13959,lcl|1022909461:0.22909)0.769:0.04214)0.961:0.06589,((lcl|1200038928:0.00014,lcl|WP_023484750_1:0.00014)1:0.00015,lcl|WP_083039478_1:0.00343)1:0.34116)0.954:0.05614,((((lcl|114567318:0.00016,lcl|WP_011641196_1:0.00014)1:0.1045,(lcl|WP_015617906_1:0.01227,lcl|WP_015758445_1:0.07391)0.944:0.03512)0.94:0.04752,lcl|WP_089610930_1:0.09449)1:0.24569,lcl|1097669897:0.24937)0.384:0.01183)0.536:0.0261,((((((lcl|WP_123053754_1:0.01888,lcl|WP_119971655_1:0.07326)0.662:0.03013,lcl|WP_023162222_1:0.03359)0.892:0.036,(lcl|153955370:0.00015,lcl|WP_012103092_1:0.00014)0.998:0.10303)1:0.17447,((lcl|1011044433:0.00016,lcl|WP_003442542_1:0.00014)1:0.09171,lcl|WP_029159833_1:0.07617)0.998:0.11358)0.625:0.0505,lcl|WP_128752861_1:0.12394)0.874:0.03199,lcl|1109021006:0.15973)0.94:0.04976)0.636:0.0286,(((((((lcl|268679538:0.00014,lcl|WP_012856698_1:0.00014)0.785:0.00344,lcl|WP_014769139_1:0.00684)0.87:0.00922,lcl|WP_025344302_1:0.00806)0.863:0.01321,lcl|WP_060826177_1:0.04922)1:0.09882,(((lcl|WP_101185756_1:0.06429,lcl|WP_013136591_1:0.04779)0.081:0.0163,lcl|WP_099342002_1:0.03231)0.97:0.05253,lcl|WP_014474601_1:0.09989)0.964:0.05067)0.989:0.06784,(lcl|1405972058:0.18173,lcl|1019677056:0.14068)0.944:0.06977)0.967:0.06322,((lcl|AGZ81530_1:7.54953866404698e-07,lcl|WP_023384787_1:6.62107972125481e-07,lcl|WP_058909206_1:8.23723370621192e-07)0:0.04166,((lcl|WP_041738340_1:0.00014,lcl|118475338:0.00015)0.752:0.00015,lcl|WP_065844200_1:0.00331)0.798:0.01788)1:0.27623)0.799:0.06349)0.99:0.09903,((lcl|1018360977:0.00015,lcl|WP_005948320_1:0.00014)0.903:0.0237,lcl|WP_005977427_1:0.02944)1:0.26642)0.735:0.04548,((((((((((lcl|WP_106900626_1:6.1449226968819e-07,lcl|AVQ50155_1:9.26969016030657e-07,lcl|WP_045540165_1:7.49059068643513e-07)0:0.00015,lcl|WP_053530504_1:0.00325)0.994:0.05287,lcl|1101126665:0.06191)0.751:0.02634,((lcl|AVP56045_1:9.00729810347515e-07,lcl|WP_023438400_1:5.90233819811644e-07)0:0.00323,(lcl|28211139:0.00014,lcl|WP_011099680_1:0.00014)0.731:0.00015)0.998:0.06612)0.943:0.0388,lcl|WP_070967969_1:0.09617)0.964:0.05411,lcl|WP_111942180_1:0.14387)0.709:0.02203,((((lcl|WP_003413547_1:0.00331,lcl|WP_058372105_1:0.00016)0.994:0.05091,lcl|WP_022746615_1:0.05699)0.704:0.01589,lcl|WP_128214216_1:0.07684)0.959:0.04542,lcl|WP_021875392_1:0.13645)0.99:0.06521)0.883:0.04611,(((((((lcl|WP_023042242_1:0.00329,lcl|WP_008798983_1:0.00014)0:0.00014,lcl|WP_008702880_1:0.00998)0.47:0.00658,(lcl|1204171949:0.0066,lcl|WP_029597206_1:0.00014)0.871:0.00015)0.933:0.024,lcl|WP_100025442_1:0.03365)0.997:0.0966,lcl|1017734427:0.16983)0.504:0.02908,(lcl|1304870734:0.00015,lcl|WP_027889743_1:0.00014)1:0.22907)0.466:0.04142,((lcl|1501662253:0.04247,lcl|1024038014:0.07425)1:0.12777,lcl|1801925304:0.20071)0.874:0.04864)0.764:0.01343)0.595:0.01886,lcl|1607315864:0.21849)0.884:0.03124,((((lcl|310825770:0.00015,lcl|WP_013378499_1:0.00014)0.874:0.00913,lcl|WP_038353431_1:0.01221)0.467:0.01171,lcl|WP_058693091_1:0.01996)1:0.19989,((lcl|118443013:0.00014,lcl|WP_011722692_1:0.00014)0.986:0.05313,lcl|WP_039229761_1:0.04471)0.997:0.10334)0.934:0.05252)0.937:0.04126)0.336:0.02925,(lcl|1121485938:0.197,lcl|1046616951:0.17385)0.991:0.08008)0.109:0.02268,(((lcl|1200071953:0.00016,lcl|WP_003424499_1:0.00014)1:0.00015,lcl|WP_021373541_1:0.00313)1:0.26563,lcl|1903880977:0.3271)0.8:0.05626)1:0.44492,(((((((((lcl|337284924:0.00015,lcl|WP_013906182_1:0.00014)1:0.08557,(lcl|WP_088862563_1:0.09353,lcl|WP_099211090_1:0.10347)0.592:0.03065)0.963:0.04323,lcl|WP_062386311_1:0.10997)0.355:0.0196,((lcl|WP_014789641_1:0.09128,lcl|WP_088856645_1:0.05944)0.596:0.02368,lcl|WP_014011703_1:0.08481)0.181:0.02012)0.995:0.1149,(((lcl|14590110:0.00015,lcl|WP_010884282_1:0.00014)1:0.19233,(lcl|WP_068324753_1:0.02216,lcl|WP_068575916_1:0.00658)0.999:0.07124)0.677:0.04346,lcl|WP_014733244_1:0.08014)0.9:0.05398)0.923:0.09571,lcl|WP_088866074_1:0.50567)0.889:0.15422,(((((lcl|390962116:0.00014,lcl|WP_014789786_1:0.00014)1:0.14541,lcl|WP_099211673_1:0.14874)0.996:0.11251,lcl|1203187179:0.10265)0.3:0.02524,lcl|WP_088856492_1:0.09043)1:0.19397,(lcl|1014852070:0.00015,lcl|WP_082585185_1:0.00014)0.915:0.06291)1:0.56757)0.988:0.18325,((((((lcl|WP_048175676_1:5.03688204052018e-07,lcl|BAZ99100_1:7.97931676166383e-07)0:0.00014,lcl|1011387827:0.00015)0.999:0.09133,lcl|WP_100907667_1:0.10153)0.876:0.04046,lcl|BAW31807_1:0.13703)0.984:0.09883,(lcl|84489236:0.00015,lcl|WP_052273653_1:0.00014)1:0.26602)0.995:0.158,(((lcl|13540937:0.00014,lcl|WP_010916362_1:0.00014)0.999:0.23028,(lcl|48477121:0.00014,lcl|WP_011176850_1:0.00014)0.987:0.16438)1:0.4811,(lcl|289596694:0.00014,lcl|WP_008086671_1:0.00014)1:0.39687)0.96:0.13042)0.723:0.088)0.733:0.10249,(lcl|41614813:0.00016,lcl|AAR38872_1:0.00014)1:0.68059)0.128:0.07309)0.902:0.09214,(((((lcl|48477075:0.00015,lcl|WP_011176804_1:0.00014)1:0.37139,(lcl|1104771226:0.17911,lcl|WP_081142205_1:0.17728)1:0.24514)0.966:0.16351,lcl|1301534152:0.46936)0.996:0.25276,((lcl|518651364:0.00014,lcl|WP_009886018_1:0.00014)1:0.50429,(lcl|1124043559:0.38218,lcl|1048700381:0.54514)1:0.37048)0.5:0.14152)0.239:0.06796,lcl|1033722337:0.93557)0.931:0.09641)0.902:0.06577)0.273:0.01738,(((((((((((((((((((((((lcl|WP_011016963_1:9.14876048564405e-07,lcl|NP_604074_1:5.16108163319005e-07)0:0.00014,lcl|19704512:0.00014)0.925:0.00315,(lcl|WP_005903135_1:0.00315,lcl|ALF25632_1:0.00014)0.31:0.00015)0.099:0.00016,lcl|WP_080652236_1:0.02249)0.847:0.00316,(lcl|WP_081037906_1:0.00014,lcl|WP_080679997_1:0.00318)0:0.00014)0.904:0.00014,lcl|WP_080542828_1:0.00623)0.933:0.02239,(lcl|WP_005971586_1:0.00314,lcl|WP_099971808_1:0.00633)0.972:0.02966)0.934:0.03707,((lcl|WP_005957214_1:0.00732,lcl|WP_035901962_1:0.00537)0.941:0.01962,lcl|WP_010680297_1:0.02585)0.308:0.02136)1:0.16897,((((lcl|28210841:0.00014,lcl|WP_011099384_1:0.00014)0.939:0.01113,lcl|AVP53844_1:0.0115)0.789:0.00906,lcl|WP_023438290_1:0.0175)1:0.13019,(lcl|379012740:0.00014,lcl|WP_014357260_1:0.00014)1:0.19774)0.907:0.03617)0.878:0.02509,lcl|1042803256:0.21049)0.751:0.02783,(lcl|1501749757:0.33552,lcl|1042134134:0.19534)0.87:0.07318)0.973:0.06426,(((((((lcl|WP_077327528_1:0.1318,lcl|WP_003019321_1:0.07036)0.919:0.03758,lcl|479154410:0.08785)0.34:0.046,(lcl|1501672334:0.03148,lcl|WP_077364166_1:0.06948)1:0.24838)0.915:0.06088,(lcl|1042636421:0.25445,lcl|1042064349:0.14703)0.998:0.12904)0.817:0.02642,(lcl|1042735051:0.18201,lcl|WP_086036075_1:0.4228)0.923:0.06532)0.868:0.03939,lcl|1305842702:0.35142)0.861:0.03123,lcl|1075515236:0.31137)0.874:0.03474)0.826:0.02856,lcl|1403634854:0.3035)0.554:0.0337,((lcl|1033942773:0.19312,lcl|1016961072:0.12307)0.981:0.08934,lcl|1020682790:0.17448)0.995:0.1013)0.716:0.04899,((((((lcl|511059752:0.00014,lcl|WP_020448807_1:0.00015)1:0.32067,lcl|1123890335:0.24208)0.943:0.06773,lcl|1302335372:0.2397)0.466:0.04282,((lcl|296126271:0.00015,lcl|WP_013113747_1:0.00014)1:0.14928,lcl|1902464833:0.34633)0.985:0.11352)0:0.02071,(lcl|442805096:0.00014,lcl|WP_015359319_1:0.00015)1:0.34033)0.241:0.03956,lcl|1042295338:0.31982)0.365:0.03604)0.905:0.04314,((((((((lcl|150389964:0.00014,lcl|WP_012063330_1:0.00014)1:0.13703,(lcl|WP_070971029_1:0.01323,lcl|WP_044825027_1:0.0126)0.984:0.0585)0.9:0.03691,lcl|WP_014966835_1:0.10519)0.995:0.09676,lcl|WP_128753479_1:0.2052)0.794:0.04035,lcl|1023695696:0.24957)0.539:0.0545,lcl|1122356305:0.26306)0.979:0.08515,((lcl|1023165576:0.20461,lcl|1900562595:0.29234)0.704:0.03347,lcl|1029317597:0.23619)0.506:0.04241)0.799:0.04271,lcl|1604572254:0.6315)0.341:0.03446)0.733:0.0298,((((((((((lcl|289433792:0.00012,lcl|WP_012984915_1:0.00014)0.92:0.01283,lcl|WP_014091948_1:0.03426)0.402:0.00348,lcl|WP_052010539_1:0.01652)0.796:0.01062,(lcl|WP_014601724_1:8.68066036227361e-07,lcl|WP_039120417_1:5.83957286367243e-07)0:0.06784)0.988:0.06593,lcl|AQY50212_1:0.0789)0.999:0.11707,(((lcl|257125579:0.00014,lcl|WP_015769050_1:0.00014)0.987:0.06643,lcl|WP_053393008_1:0.06726)1:0.14712,lcl|1040419514:0.19491)0.975:0.07229)0.806:0.02165,(((lcl|258514214:0.00014,lcl|WP_015756529_1:0.00016)0.998:0.08983,(lcl|1500680330:0.07828,lcl|WP_013624564_1:0.06382)0.454:0.03152)1:0.13799,lcl|WP_128748474_1:0.1495)0.784:0.03673)0.843:0.01769,(lcl|1501429556:0.00016,lcl|WP_028977779_1:0.00014)1:0.27032)0.827:0.02347,((((((lcl|1108393426:0.13204,lcl|1108281204:0.20835)0.947:0.08762,lcl|1040456483:0.21873)0.834:0.05406,lcl|1108080643:0.25722)0.544:0.04905,(lcl|347525482:0.00014,lcl|WP_014073496_1:0.00014)1:0.25661)0.387:0.03914,((lcl|WP_023192832_1:0.00014,lcl|1018486601:0.00015)0.142:0.00014,(lcl|WP_065866563_1:0.00014,lcl|WP_080881234_1:0.00986)0.785:0.00323)1:0.2733)0.998:0.13552,lcl|1604599604:0.24021)0.915:0.05161)0.96:0.05249,lcl|1302449662:0.23563)0.98:0.0776)0.976:0.07738,(((lcl|408418420:0.00014,lcl|WP_014956480_1:0.00016)1:0.20048,lcl|1301157344:0.1766)1:0.18616,lcl|1403640379:0.35414)0.786:0.08536)0.922:0.04235,((((lcl|297617513:0.00015,lcl|WP_013175509_1:0.00014)1:0.19544,lcl|1122260595:0.21582)0.991:0.13029,lcl|WP_095416940_1:0.28464)0.975:0.10527,lcl|1085308783:0.39803)0.994:0.14276)0.918:0.02644,((((lcl|336323211:0.00014,lcl|WP_013886100_1:0.00015)1:0.22593,lcl|1080378712:0.14348)0.933:0.06744,(lcl|1008707810:0.00014,lcl|WP_025391649_1:0.00014)1:0.19083)1:0.26301,(((lcl|1205937339:0.00014,lcl|WP_099323891_1:0.00014)1:0.24895,lcl|1300781442:0.3394)0.914:0.06439,(lcl|1305629874:0.05287,lcl|WP_079906147_1:0.04863)1:0.26512)0.927:0.05767)0.805:0.01841)0.946:0.05763,((((((lcl|1402036009:0.17125,lcl|1061092738:0.13699)0.966:0.10562,lcl|WP_103080503_1:0.1371)0.998:0.15211,(lcl|1120696161:0.1696,lcl|1111475090:0.18553)1:0.24291)0.597:0.04514,((((lcl|304318086:0.00014,lcl|WP_013299102_1:0.00014)0.941:0.02135,lcl|WP_013789072_1:0.02137)0.972:0.05435,lcl|WP_049686299_1:0.05542)1:0.19351,lcl|1305599751:0.20058)0.961:0.08859)0.44:0.03482,((lcl|WP_103287843_1:8.82077270961435e-07,lcl|SPC34942_1:6.62165027307447e-07)0:0.18535,(lcl|1009539848:0.00015,lcl|WP_075055522_1:0.00014)1:0.17178)1:0.27492)0.762:0.04875,((((lcl|1120702313:0.09875,lcl|1111477251:0.09062)0.962:0.08168,lcl|1807227813:0.20978)1:0.2012,(lcl|397689809:0.00014,lcl|WP_014855486_1:0.00014)1:0.29502)0.583:0.05752,(((lcl|193216046:0.00014,lcl|WP_012500880_1:0.00014)1:0.22405,(lcl|189345988:0.00016,lcl|WP_012465419_1:0.00014)0.999:0.18693)0.995:0.16605,lcl|1904314650:0.35416)0.983:0.14938)0.849:0.07266)0.849:0.05101)0.166:0.02486,((((((((((((((((((((lcl|WP_050003009_1:0.04185,lcl|WP_042689018_1:0.00015)0.217:0.00385,lcl|WP_099209935_1:0.04852)0.052:0.00685,lcl|WP_014121666_1:0.01727)0.929:0.02529,lcl|WP_062373594_1:0.02989)0.813:0.02753,lcl|WP_014788233_1:0.06931)0.979:0.05515,lcl|WP_088882853_1:0.12587)0.136:0.01307,((lcl|WP_014012316_1:0.0321,lcl|WP_088180050_1:0.03376)0.973:0.03857,lcl|WP_068666308_1:0.10236)0.908:0.02573)0.951:0.02849,((lcl|57640390:0.00014,lcl|WP_011249410_1:0.00014)0.99:0.05192,(lcl|WP_088858094_1:0.02232,lcl|WP_088856061_1:0.0591)0.974:0.04432)0.603:0.03041)0.773:0.04015,lcl|WP_004066414_1:0.08224)0.906:0.04348,((((((((lcl|WP_012980758_1:0.01512,lcl|WP_012819421_1:0.0415)0.888:0.0161,(lcl|15668554:0.00014,lcl|WP_010869877_1:0.00014)0.963:0.01806)0.497:0.00882,lcl|WP_015791975_1:0.01201)0.956:0.0396,lcl|WP_048201469_1:0.0478)1:0.12446,lcl|WP_013798380_1:0.0685)0.992:0.06873,((lcl|WP_013466753_1:0.00014,lcl|WP_056933531_1:0.00334)0.968:0.0384,lcl|WP_042680873_1:0.0549)0.865:0.02457)0.207:0.0255,lcl|WP_048165476_1:0.07322)0.932:0.03619,lcl|WP_015849760_1:0.09655)0.835:0.02237)0.188:0.03646,lcl|WP_013905702_1:0.0965)0.74:0.03517,(((lcl|18977490:0.00014,lcl|WP_011012258_1:0.00014)0.999:0.07151,(lcl|14591064:0.00014,lcl|WP_010885333_1:0.00014)0.998:0.07771)0.823:0.03707,lcl|WP_013749278_1:0.08144)0.983:0.07042)0.846:0.02399,(lcl|WP_068577393_1:0.05045,lcl|WP_068321229_1:0.04475)0.996:0.07742)0.939:0.07707,lcl|WP_013100334_1:0.20141)1:0.24844,(lcl|432329386:0.00015,lcl|WP_015283987_1:0.00014)1:0.37801)0.957:0.12539,(((((((lcl|1010908884:0.00014,lcl|WP_048093798_1:0.00014)0.997:0.0837,lcl|WP_048094471_1:0.02329)0.998:0.10574,(lcl|11500011:0.00016,lcl|WP_010879922_1:0.00014)1:0.16327)0.988:0.1156,lcl|WP_015590840_1:0.10661)0.228:0.04656,(lcl|327400671:0.0001,lcl|WP_013683467_1:0.00014)0.996:0.09128)0.982:0.09583,lcl|1502896427:0.17966)0.998:0.15508,(((lcl|297619085:0.00015,lcl|WP_013179945_1:0.00014)1:0.24885,lcl|1301633163:0.11761)0.31:0.04792,(lcl|336121113:0.00015,lcl|WP_013866296_1:0.00014)1:0.17708)1:0.21918)0.809:0.07881)0.522:0.03686,((((((((lcl|WP_048085282_1:0.03302,lcl|WP_100908882_1:0.01088)0.652:0.01919,lcl|WP_100906537_1:0.01397)1:0.08888,((lcl|333987620:0.00014,lcl|WP_048188005_1:0.00016)0.993:0.0509,lcl|WP_071906986_1:0.0731)0.994:0.07456)0.771:0.01842,(((lcl|WP_048073763_1:0.01457,lcl|WP_039377070_1:0.02111)0.79:0.00448,lcl|WP_060538152_1:0.00581)0.721:0.00503,lcl|AXV41037_1:0.00478)1:0.09418)0.883:0.0318,lcl|AXV37110_1:0.15159)0.506:0.03973,((lcl|15679095:0.00016,lcl|WP_010876708_1:0.00014)1:0.16501,lcl|WP_074359809_1:0.13413)1:0.15461)0.729:0.05033,(((lcl|WP_012955600_1:0.06191,lcl|WP_067145789_1:0.01339)0.762:0.03822,lcl|WP_016357730_1:0.05271)0.515:0.06043,(lcl|148642224:0.00015,lcl|WP_011953726_1:0.00014)1:0.12467)0.996:0.13155)0.572:0.06942,(lcl|84489745:0.00014,lcl|WP_011406533_1:0.00014)1:0.36574)0.633:0.06464)0.369:0.03417,(((((((lcl|WP_048159241_1:0.00335,lcl|WP_048129172_1:0.00345)0.989:0.04144,lcl|20092470:0.06477)0.428:0.01953,lcl|WP_048102388_1:0.03826)0.69:0.00624,lcl|BAW29292_1:0.05271)0.952:0.05806,lcl|WP_011499200_1:0.11698)1:0.2312,gb|RLI61798.1|:0.23705)0.316:0.03699,(lcl|1115377094:0.41543,lcl|1303533464:0.26151)0.401:0.07965)0.95:0.08032)0.936:0.06544,lcl|1121715051:0.3789)0.978:0.12195,lcl|1115349111:0.49094)0.795:0.06946)0.316:0.03829,((((((((((((((lcl|451821616:0.00014,lcl|WP_015394872_1:0.00014)1:0.16555,lcl|WP_044035847_1:0.13099)0.913:0.04023,((lcl|1010933202:0.00014,lcl|WP_039314875_1:0.00014)1:0.23079,lcl|WP_096515749_1:0.13308)0:0.01853)0.994:0.08826,(lcl|WP_120140436_1:0.09724,lcl|WP_077394653_1:0.07838)1:0.22463)0.876:0.03264,((lcl|WP_119974259_1:0.2574,lcl|1029768998:0.19145)0.312:0.03778,lcl|WP_069978089_1:0.21338)0.325:0.04238)0.48:0.01944,(((lcl|WP_075143586_1:0.00559,lcl|WP_072585087_1:0.00764)1:0.1388,lcl|1077868467:0.17463)0.562:0.02816,lcl|WP_095177596_1:0.1464)0.977:0.05402)0.879:0.03462,((lcl|1084951948:0.00015,lcl|WP_039629666_1:0.00014)1:0.18304,lcl|1045886519:0.17336)0.984:0.07822)0.779:0.02893,(((((((((lcl|WP_011861768_1:9.27577953659934e-07,lcl|YP_001089494_1:5.62725675114484e-07)0:0.00014,lcl|126700597:0.00014)0:0.00011,lcl|WP_118701632_1:0.00321)0.158:0.00015,(lcl|AKP43876_1:6.17059642780358e-07,lcl|WP_003439781_1:7.65071602094084e-07)0:0.00319)0.153:0.00329,lcl|WP_009891263_1:0.00642)0.281:0.00016,lcl|WP_021376191_1:0.00014)0.881:0.00982,lcl|WP_003422619_1:0.00016)1:0.17493,lcl|1049758858:0.14267)0.998:0.13318,lcl|1103549222:0.16498)0.932:0.06508)0.191:0.02263,lcl|1405771083:0.31471)0:0.02057,((((((((lcl|WP_044746556_1:0.01266,lcl|WP_041468337_1:0.01683)0.676:0.01095,lcl|WP_025948823_1:0.00918)0.999:0.07447,(lcl|WP_013876767_1:0.00323,lcl|WP_013400580_1:0.00014)0.991:0.05561)0.909:0.0329,(((lcl|AST06695_1:6.40666792148071e-07,lcl|WP_012574448_1:8.26222719508403e-07)0:0.00014,lcl|212638614:0.00014)0.932:0.02028,lcl|WP_009361655_1:0.02442)0.976:0.04669)0.994:0.08326,(lcl|1014866791:0.00014,lcl|WP_057899891_1:0.00014)1:0.22924)0.643:0.03121,(((((lcl|1015794461:0.00014,lcl|WP_068453959_1:0.00014)1:0.16788,lcl|WP_096552083_1:0.09038)0.936:0.08076,lcl|1081943033:0.15226)1:0.22342,((lcl|1806137774:0.08291,lcl|WP_044875691_1:0.06617)0.998:0.15263,lcl|1301557887:0.2335)0.999:0.20036)0.24:0.05506,((lcl|1045849963:0.10264,lcl|WP_048724327_1:0.07717)1:0.16184,lcl|1702171618:0.20348)0.961:0.09004)0.776:0.04949)0.418:0.04553,(((lcl|1013681812:0.00014,lcl|WP_003352574_1:0.00016)1:0.21761,lcl|1701370682:0.22929)0.029:0.03561,lcl|1022679526:0.20645)0.983:0.09341)0.969:0.0858,(lcl|WP_102992773_1:0.30264,lcl|1101816948:0.31819)0.978:0.10664)0.944:0.05477)0.964:0.07611,(((((lcl|WP_013404321_1:0.02582,lcl|WP_013431318_1:0.0191)0.953:0.01976,lcl|WP_013149495_1:0.02394)0.372:0.0066,lcl|WP_013433568_1:0.01757)0.911:0.01902,(lcl|WP_013289498_1:0.00632,lcl|WP_013411099_1:0.02398)0.997:0.05122)0.9:0.02725,(((lcl|146295386:0.00015,lcl|WP_011917894_1:0.00014)0.788:0.00332,lcl|WP_127352705_1:0.00329)0.837:0.00866,lcl|WP_015906764_1:0.04191)0.956:0.03956)1:0.28907)0.895:0.07633,((((lcl|206889560:0.00014,lcl|YP_002249823_1:0.00014)1:0.09491,lcl|WP_013452030_1:0.1386)0.989:0.08968,((lcl|383787935:0.00014,lcl|WP_014452807_1:0.00014)1:0.2353,lcl|1502965286:0.26436)0.585:0.07001)0.708:0.04564,(((lcl|WP_031505411_1:0.00014,lcl|1502880007:0.00014)1:0.19768,lcl|1300498380:0.35)0.326:0.04714,(lcl|206900365:0.00014,lcl|WP_012547158_1:0.00014)1:0.21209)0.405:0.03458)0.97:0.07622)0.574:0.03305,(((lcl|225848645:0.00016,lcl|WP_012673943_1:0.00014)0.988:0.08818,lcl|WP_012676200_1:0.10221)1:0.18111,(lcl|188996612:0.00014,lcl|WP_012459386_1:0.00014)1:0.27328)0.932:0.09642)0.972:0.06383,(((((((((lcl|YP_430571_1:9.46814234590896e-07,lcl|WP_011393228_1:9.5733702846435e-07)0:0.00014,lcl|83590562:0.00016)0.833:0.00342,lcl|WP_069590132_1:0.00014)0.998:0.15028,(lcl|1104108672:0.2152,lcl|333978075:0.20362)0.32:0.0505)0.998:0.15507,(((lcl|148270212:0.00015,lcl|WP_011943624_1:0.00014)0.96:0.02061,lcl|WP_038033120_1:0.00722)0.952:0.04387,lcl|WP_038067041_1:0.05941)1:0.21673)0.943:0.07679,(((lcl|337288767:0.00016,lcl|WP_041430695_1:0.00014)0.998:0.14615,lcl|1303631063:0.14975)1:0.2055,lcl|1507109993:0.38388)0.347:0.03822)0.976:0.08599,((((lcl|452944366:0.00014,lcl|WP_015419761_1:0.00014)0.994:0.1102,lcl|WP_025306064_1:0.1009)0.998:0.24207,(lcl|15605875:0.00015,lcl|NP_213252_1:0.00014)1:0.23586)0.643:0.05325,lcl|1019834399:0.35415)0.998:0.1938)0.912:0.06355,(lcl|389844445:0.00014,lcl|WP_014731181_1:0.00014)1:0.71538)0.756:0.05311,((lcl|1081555298:0.00015,lcl|WP_033192112_1:0.00014)1:0.15548,lcl|1303692860:0.16091)1:0.28905)0.667:0.03492)0.891:0.03797)0.97:0.07814)0.509:0.041,((((((((((lcl|257052525:0.00014,lcl|WP_015789199_1:0.00014)0.867:0.01033,lcl|WP_008524849_1:0.02669)0.998:0.07971,lcl|WP_050048134_1:0.07845)0.999:0.10566,lcl|WP_128478292_1:0.08969)0.887:0.03855,(lcl|55376278:0.00014,lcl|WP_011222271_1:0.00014)1:0.1403)0.74:0.03195,(lcl|389849193:0.00014,lcl|WP_004060807_1:0.00014)1:0.16423)0.775:0.04046,(lcl|WP_015763785_1:0.04373,lcl|WP_014863261_1:0.06092)0.997:0.09638)0.497:0.05819,((((((lcl|344209644:0.00014,lcl|WP_014030713_1:0.00014)0.99:0.05074,lcl|WP_014555908_1:0.07012)0.881:0.0198,lcl|WP_089673861_1:0.06295)0.947:0.0445,lcl|WP_005576666_1:0.11317)0.996:0.07752,((lcl|WP_059058532_1:0.00654,lcl|WP_009762289_1:0.0033)0.866:0.01502,lcl|1033571967:0.04062)1:0.15454)0.298:0.02467,(lcl|1900267496:0.18704,lcl|1400749972:0.1231)0.967:0.07585)0.865:0.06214)0.995:0.1305,((((((lcl|292653771:0.00014,lcl|WP_013035043_1:0.00014)1:0.15721,(lcl|WP_007143037_1:0.09834,lcl|WP_071933131_1:0.08672)0.903:0.03416)0.875:0.05465,lcl|WP_096389956_1:0.11404)0.987:0.08568,lcl|1904335224:0.16759)0.818:0.02603,(lcl|222481209:0.00015,lcl|WP_012660062_1:0.00014)0.998:0.12764)1:0.22708,lcl|1033560267:0.3454)0.378:0.07906)1:0.34849,lcl|AOV95120_1:0.45729)0.962:0.13519)0.57:0.03513,((((((((((((((((((((lcl|WP_099779610_1:0.00331,lcl|WP_005874853_1:0.00014)0.952:0.00015,lcl|34541603:0.00014)0.735:0.00014,((lcl|WP_099777740_1:0.00333,lcl|WP_077094166_1:0.00016)0:0.00015,lcl|WP_012458643_1:0.00996)0.841:0.0033)0.995:0.06946,lcl|WP_023937824_1:0.11336)0.968:0.06123,lcl|1302208009:0.17948)0.996:0.09478,((((lcl|1024314978:0.01916,lcl|WP_018920533_1:0.00107)1:0.20348,lcl|1406863968:0.09608)0.994:0.11187,lcl|WP_025065783_1:0.13351)0.195:0.03931,(lcl|53713835:0.00014,lcl|YP_099827_1:0.00014)0.999:0.12297)0.301:0.02483)0.031:0.03706,(((lcl|WP_060828110_1:0.00668,lcl|WP_014225636_1:0.00334)0.544:0.00014,lcl|WP_060831373_1:0.00669)0.942:0.03723,lcl|BBD45980_1:0.08438)0.999:0.136)0.487:0.02984,(lcl|1302317917:0.09586,lcl|WP_076930578_1:0.09163)0.944:0.05192)0.92:0.03521,lcl|1097816621:0.23127)0.126:0.03372,lcl|WP_079559111_1:0.13045)0.938:0.05013,(((lcl|1014920941:0.00014,lcl|WP_057954390_1:0.00015)1:0.2419,lcl|1200939839:0.25837)0.827:0.05101,lcl|1058715718:0.17031)0.885:0.03482)0.887:0.05208,(lcl|1024187756:0.00014,lcl|WP_006928017_1:0.00016)1:0.25955)0.89:0.0668,(((lcl|1305996622:0.16322,lcl|1301251093:0.16033)0.971:0.0726,lcl|WP_119989124_1:0.1775)0.963:0.05156,(lcl|325279973:0.00014,lcl|WP_013611553_1:0.00016)1:0.20617)0.828:0.03289)0.541:0.03578,(((lcl|1029685445:0.12483,lcl|1804424183:0.39357)0.941:0.06032,lcl|WP_122028341_1:0.14542)0.517:0.02835,(lcl|1019264020:0.13841,lcl|WP_006258364_1:0.1529)0.948:0.05128)0.978:0.06775)0.457:0.03641,(((((lcl|WP_109655299_1:0.05947,lcl|WP_068334179_1:0.02235)1:0.23801,(lcl|WP_080055562_1:0.09137,lcl|WP_100992404_1:0.11577)0.999:0.13583)0.627:0.04947,(lcl|1605576705:0.02488,lcl|WP_066217047_1:0.01916)1:0.27965)0.778:0.03405,(((lcl|338214362:0.06386,lcl|WP_122930608_1:0.06623)0.999:0.10793,lcl|1302171367:0.25572)0.925:0.05778,(lcl|1034554722:0.20802,lcl|1032986892:0.21569)0.894:0.07253)0.724:0.02944)0.867:0.02808,((lcl|332662474:0.00014,lcl|WP_013762953_1:0.00016)1:0.24347,lcl|1305544822:0.21627)0.989:0.09968)0.71:0.01752)0.956:0.05171,lcl|1019509578:0.29753)0.671:0.05909,lcl|1080905415:0.38475)0.664:0.06359,lcl|1024414983:0.36359)0.313:0.1026,lcl|1030113126:0.55414)0.911:0.08659,((((lcl|1402011864:0.00014,lcl|WP_025606298_1:0.00014)1:0.21787,(lcl|1301169867:0.0623,lcl|WP_100987824_1:0.0742)0.999:0.19546)0.617:0.07055,lcl|WP_118831864_1:0.30799)0.794:0.11506,((lcl|268317185:0.00014,lcl|WP_012844127_1:0.00014)0.989:0.00015,lcl|WP_014066779_1:0.00679)1:0.20498)1:0.33047)0.897:0.07264)0.9:0.07015,lcl|WP_124727989_1:0.93887)0.639:0.0912,(lcl|357419091:1.73168,lcl|WP_114985519_1:0.50397)0.864:0.19066)0.845:0.05537,((((((((lcl|WP_100807768_1:0.01183,lcl|WP_063728808_1:0.02019)0.806:0.02868,lcl|WP_086160578_1:0.10479)0.899:0.0401,lcl|WP_003955759_1:0.10056)0.891:0.05291,lcl|1504503813:0.10646)0.999:0.13161,(lcl|111224947:0.00014,lcl|WP_011606666_1:0.00014)0.999:0.13204)0.128:0.01812,((lcl|WP_095565658_1:0.0544,lcl|WP_011904908_1:0.0739)0.977:0.06608,lcl|WP_012851307_1:0.16324)0.559:0.04623)1:0.27993,(((((lcl|1305929093:0.00725,lcl|WP_103055365_1:0.00334)0.997:0.11225,(lcl|WP_093942699_1:0.00654,lcl|WP_075764674_1:0.00382)0.995:0.07811)0.996:0.11414,lcl|1201027110:0.18497)0.997:0.13655,(((lcl|1302477320:0.22727,lcl|1302444517:0.15237)0.301:0.05132,lcl|1205589157:0.29886)0.798:0.03564,lcl|1121195143:0.17681)0.35:0.02241)0.812:0.06459,lcl|1087063075:0.20638)0.982:0.16748)1:0.62055,(((((((lcl|1005316318:0.00014,lcl|WP_005220807_1:0.00016)1:0.1902,lcl|1025998931:0.21635)0.961:0.08566,(lcl|292492938:0.00014,lcl|WP_013033842_1:0.00016)0.999:0.16745)0.94:0.07956,((lcl|1020671897:0.17942,lcl|1507064320:0.2005)0.951:0.07328,lcl|1306064241:0.34779)0.956:0.07592)0.784:0.05658,lcl|1019672459:0.21121)0.997:0.25946,(lcl|1301197286:0.11191,lcl|WP_006748796_1:0.21016)1:0.55384)0.938:0.12818,lcl|1082840273:0.56362)0.997:0.27889)0.754:0.08102)0.909:0.11377,lcl|1305216791:1.03462)0.992:0.26996,lcl|BBD62753_1:1.50594)0.904:0.13761,((((((((lcl|76802276:0.00016,lcl|WP_011323349_1:0.00014)0.994:0.05807,lcl|WP_119814709_1:0.07953)0.811:0.03068,(lcl|WP_128478962_1:0.09947,lcl|WP_050037908_1:0.16711)0.616:0.00953)0.02:0.01227,((lcl|WP_014050462_1:0.05989,lcl|WP_014555216_1:0.06161)0.66:0.00851,lcl|WP_012660277_1:0.04935)0.994:0.06015)0.89:0.02405,lcl|WP_117363667_1:0.09918)0.891:0.03083,lcl|1033539415:0.22291)0.604:0.07154,(((((lcl|88603116:0.00014,lcl|WP_011448839_1:0.00014)1:0.51555,lcl|1115359692:0.13798)0.692:0.10115,lcl|1115357989:0.19446)1:0.18631,(lcl|1089717766:0.00014,lcl|WP_048041809_1:0.00015)1:0.22658)0.453:0.05256,((lcl|116754851:0.00014,lcl|ABK15329_1:0.00015)1:0.18147,lcl|1104937470:0.13809)0.889:0.06817)0.893:0.09863)0.397:0.19258,lcl|WP_103426595_1:0.48757)1:0.7187)0.806:0.05315)0.865:0.04782,((((((lcl|1013916805:0.00015,lcl|WP_050341058_1:0.00014)1:0.45998,lcl|1304988041:0.35017)0.959:0.16892,(lcl|1021004322:0.57133,lcl|1500989096:0.81495)0.512:0.11235)0.844:0.10131,((lcl|269798874:0.00014,lcl|WP_042466852_1:0.00014)0.781:0.00983,lcl|WP_077707848_1:0.00541)1:0.65556)0.93:0.14722,lcl|1121575873:0.63984)1:0.40987,(lcl|1051700977:0.59037,lcl|WP_125218665_1:0.57034)0.997:0.37136)0.911:0.12618)0.444:0.05818,(((((((((((((lcl|1042254219:0.10308,lcl|1701747587:0.19934)0.922:0.04419,lcl|1042752455:0.26467)0.909:0.05275,lcl|1037148378:0.23454)0.553:0.06963,((lcl|1021085160:0.34823,lcl|1502881864:0.19457)0.907:0.06153,lcl|1020036238:0.27242)0.958:0.09939)0.99:0.1305,((((lcl|1042495139:0.19778,lcl|1042768965:0.12638)0.922:0.06178,lcl|1040182588:0.13758)0.929:0.08881,lcl|1046125652:0.27928)0.955:0.10929,lcl|1301898169:0.57618)0.539:0.08238)0.528:0.09136,((lcl|1502882197:0.41283,lcl|1305040011:0.47264)0.994:0.26854,lcl|1304526174:0.69849)0.982:0.22751)0.212:0.07086,((((lcl|1018379925:0.37529,lcl|1029718388:0.25544)0.66:0.12041,lcl|1023694530:0.28492)0.999:0.21603,((lcl|1037141609:0.34646,lcl|WP_106788665_1:0.48656)0.516:0.05204,lcl|1042247829:0.38774)0.428:0.05743)0.711:0.0447,(lcl|WP_126464706_1:0.45284,lcl|1023165203:0.47628)0.994:0.23535)0.758:0.05817)0.995:0.10464,(((((((((lcl|1018450940:0.21911,lcl|1502278052:0.12421)0.198:0.03223,lcl|1046123852:0.21068)0.981:0.1131,(lcl|348026605:0.00016,lcl|WP_014016313_1:0.00014)1:0.3105)0.889:0.06477,((lcl|1500975376:0.00016,lcl|WP_027895878_1:0.00014)1:0.54491,lcl|1021004311:0.24985)0.831:0.10682)0.871:0.05451,(lcl|1019249582:0.22042,lcl|1023994066:0.16337)1:0.26774)0.95:0.1069,(((((lcl|1022453004:0.00016,lcl|WP_005384914_1:0.02636)0.787:0.04151,lcl|ARF99656_1:0.0448)0.998:0.16523,lcl|1022846189:0.19822)0.974:0.12976,lcl|1021280882:0.24756)1:0.33698,lcl|1018381935:0.45642)0.863:0.07515)0.982:0.14778,lcl|1019507630:0.48914)0.928:0.09938,(lcl|296133514:0.00015,lcl|WP_083779216_1:0.00014)1:0.49185)0.147:0.04929,(lcl|114567264:0.00014,lcl|WP_081424828_1:0.00014)1:0.56983)0.948:0.07932)0.943:0.10924,((((((((lcl|WP_060495747_1:6.43687406543261e-07,lcl|WP_029495211_1:5.71247651235312e-07)0:0.00014,lcl|1015049595:0.00015)0.918:0.01248,(lcl|WP_029491191_1:0.0037,lcl|WP_029493298_1:0.00733)0.852:0.00956)0.914:0.03307,(lcl|WP_099971103_1:0.01367,lcl|WP_008793343_1:0.00085)0.544:0.01408)1:0.15993,lcl|1028698680:0.17116)0.632:0.06286,lcl|1046099567:0.29915)0.967:0.10909,lcl|1023851291:0.36786)0.954:0.09605,((lcl|1050781630:0.00015,lcl|WP_080679955_1:0.00014)0.999:0.2171,(lcl|WP_100026796_1:0.07809,lcl|WP_099997207_1:0.09582)0.995:0.22598)1:0.41023)0.999:0.22653)0.507:0.04395,(((((((((((((((lcl|WP_014727507_1:0.00015,lcl|WP_014608280_1:0.00014)0.959:0.01325,lcl|WP_096811421_1:0.00983)0.692:0.00015,((lcl|116627764:0.00014,lcl|WP_011681110_1:0.00014)0.713:0.00014,lcl|WP_024704101_1:0.00998)0.933:0.00956)0:0.00015,lcl|WP_095559350_1:0.00014)0.929:0.00321,lcl|386344649:0.00016)0.877:0.00016,lcl|WP_014621545_1:0.00014)0.788:0.00327,lcl|WP_087009906_1:0.00986)0.74:0.00373,lcl|WP_107373081_1:0.00622)1:0.25728,((((lcl|WP_111675757_1:0.00475,lcl|WP_126435518_1:0.00854)0.735:0.0054,(lcl|1049709658:0.00014,lcl|YP_001035208_1:0.00014)0.921:0.01458)1:0.17859,(lcl|1123813822:0.01774,lcl|WP_015604597_1:0.01712)1:0.21377)0.965:0.1046,(lcl|538369776:0.00016,lcl|WP_021001302_1:0.00014)1:0.23385)0.99:0.13329)0.154:0.02894,lcl|1077729849:0.31412)0.961:0.09961,lcl|1201928165:0.31636)0.944:0.14627,lcl|1089624431:0.41042)1:0.40764,(((lcl|NP_217333_1:9.88024548222004e-07,lcl|WP_003414279_1:5.5516476961956e-07,lcl|WP_031582170_1:5.60659064524536e-07,lcl|YP_009360192_1:6.8128299285574e-07)0:0.00014,lcl|15609954:0.00015)1:0.65024,lcl|1029306910:0.61892)0.953:0.19215)0.617:0.10502,lcl|1049759161:0.64377)0.379:0.10377,lcl|1405521412:0.72435)0.342:0.08865)0.797:0.12419,lcl|1502919034:1.19587)0.938:0.13868,((((((lcl|1085744922:0.55302,lcl|1085746095:0.36115)0.945:0.16631,lcl|1904943630:0.36536)0.326:0.07183,(lcl|1085750769:0.38759,lcl|1085743011:0.37436)0.867:0.12084)0.975:0.19774,lcl|BBG66772_1:0.53344)0.546:0.17107,lcl|1019675883:0.5908)1:0.58551,((((lcl|319790504:0.00016,lcl|WP_083797275_1:0.00014)1:0.7415,lcl|1304602296:0.67804)0.986:0.35497,lcl|1502463988:0.84773)0.605:0.10767,((lcl|337288662:0.00014,lcl|WP_013909904_1:0.00014)1:0.61013,lcl|1019833058:0.7848)0.933:0.2166)0.994:0.35671)0.992:0.30804)0.696:0.10498,(((((((((lcl|1082524531:0.08534,lcl|1803726055:0.09275)0.985:0.10586,lcl|1104716007:0.15814)0.992:0.20961,lcl|1093696980:0.3228)0.999:0.28903,(lcl|326793969:0.00014,lcl|WP_013659858_1:0.00014)1:0.40294)0.954:0.14705,lcl|1701138055:0.50129)0.992:0.22914,((lcl|1304691071:0.27829,lcl|1115227208:0.3938)0.837:0.16467,lcl|1032985138:0.5746)1:0.29217)0.911:0.11034,(((((lcl|1902099493:0.24394,lcl|1048646038:0.26815)1:0.21321,lcl|WP_100923254_1:0.57327)0.664:0.05977,(lcl|220934970:0.00014,lcl|WP_012638364_1:0.00014)1:0.60094)0.616:0.02257,lcl|1302439752:0.53267)0.932:0.14628,lcl|1048640372:0.6509)0.83:0.05907)0.166:0.05915,((lcl|1303089113:0.00015,lcl|WP_088133848_1:0.00375)1:0.74285,(lcl|WP_128810812_1:0.65324,lcl|1506802023:0.71587)0:0.0913)0.056:0.04589)1:0.4165,((((lcl|1303515529:0.45866,lcl|1403653949:0.73993)0.994:0.36027,lcl|1088252880:0.51129)0.807:0.20671,lcl|1042098770:1.04148)0.987:0.34161,((lcl|283778924:0.00016,lcl|WP_012910084_1:0.00014)1:1.34575,lcl|WP_106892152_1:0.76965)0.15:0.16866)0.882:0.13637)0.969:0.15061)0.884:0.04125)0.864:0.06439,((((((((((((((lcl|WP_102041954_1:0.01894,lcl|WP_114649458_1:0.03682)0.999:0.16642,lcl|1085849891:0.07638)0.987:0.102,lcl|1100873692:0.28528)0.975:0.12641,((lcl|430760780:0.00015,lcl|WP_015258290_1:0.00014)0.762:0.00458,lcl|WP_006747402_1:0.01164)1:0.32596)0.577:0.05125,(((lcl|550990421:0.00014,lcl|WP_022771748_1:0.00014)1:0.28106,lcl|WP_075587247_1:0.15938)0.984:0.14346,lcl|WP_089416942_1:0.38415)0.97:0.12593)0.963:0.08261,(lcl|1900177530:0.28751,lcl|WP_110135923_1:0.29747)0.239:0.06043)0.991:0.16988,((((lcl|1023179087:0.19879,lcl|1048640889:0.19705)0.993:0.13866,lcl|1900623251:0.20575)0.881:0.06921,lcl|1902098820:0.25461)0.986:0.14458,lcl|1302357437:0.68387)0.435:0.08005)0.934:0.07405,((lcl|292492856:0.00015,lcl|WP_041355754_1:0.00014)1:0.45691,(lcl|1305592599:0.04153,lcl|WP_119632432_1:0.10316)1:0.2974)0.939:0.10023)0.807:0.04096,((((((((lcl|206890539:0.00015,lcl|YP_002248487_1:0.00014)0.998:0.21979,lcl|1115705700:0.24054)1:0.27861,(lcl|1120889181:0.31987,lcl|1087155467:0.39052)0.633:0.07132)0.699:0.07471,lcl|1404943567:0.28076)0.996:0.20502,(lcl|1900172961:0.00015,lcl|WP_062483724_1:0.00014)1:0.36455)0.971:0.1753,lcl|1406083613:0.63724)0.992:0.24566,(lcl|1122685337:0.3,lcl|1304598532:0.32485)1:0.34589)0.834:0.08941,(((lcl|1406252177:0.24176,lcl|1300874959:0.15228)0.985:0.14262,lcl|1506244898:0.30698)0.736:0.10539,(lcl|1506903689:0.11688,lcl|WP_125219785_1:0.18701)0.996:0.19027)0.989:0.15718)0.78:0.05592)0.488:0.04017,lcl|WP_064022455_1:0.69663)0.814:0.10316,(((lcl|1802631310:0.18071,lcl|1083529949:0.29612)0.998:0.26176,lcl|1115850088:0.51535)0.992:0.21051,lcl|1506851203:0.58154)0.945:0.16095)0:0.0409,(((((((((((lcl|WP_040035438_1:0.0117,lcl|1091658637:0.00015)0.681:0.00261,lcl|WP_111696525_1:0.01328)0.992:0.06757,lcl|WP_006719567_1:0.05477)0.992:0.0799,(lcl|1608303589:0.08247,lcl|WP_126290558_1:0.09618)0.412:0.03325)0.896:0.04141,((lcl|WP_046333291_1:0.00835,lcl|WP_126417546_1:0.02358)0.895:0.023,lcl|WP_126372808_1:0.0337)0.982:0.06975)0.945:0.13858,(lcl|332290352:0.00016,lcl|WP_013747063_1:0.00014)1:0.43628)0.68:0.13138,(lcl|52425690:0.00014,lcl|WP_011200803_1:0.00014)1:0.53372)0.959:0.13838,(lcl|WP_120176696_1:0.40768,lcl|1042188948:0.64471)0.707:0.11145)0.936:0.09351,((((((lcl|WP_011110763_1:0.00014,lcl|30248142:0.00016)1:0.12693,lcl|WP_011635238_1:0.06693)0.996:0.14279,lcl|WP_126443801_1:0.14668)0.592:0.06745,lcl|WP_119334766_1:0.31237)0.938:0.13008,lcl|WP_106683693_1:0.31002)0.997:0.23157,((lcl|257093773:0.00014,lcl|WP_015766676_1:0.00014)1:0.26541,lcl|1605396277:0.43256)0.521:0.07565)0.936:0.10953)0.987:0.15092,(((((lcl|1706280023:0.0045,lcl|WP_080614023_1:0.01143)0.989:0.07722,lcl|WP_107696945_1:0.12198)0.945:0.06965,lcl|1020049944:0.15901)1:0.32524,(lcl|WP_107696814_1:0.37141,lcl|1305848153:0.30752)0.935:0.12178)0.169:0.04628,((lcl|1018463341:0.00016,lcl|WP_004139216_1:0.00014)1:0.58513,(lcl|1201003560:0.40669,lcl|1049645690:0.49491)0.472:0.07777)0.851:0.10027)0.998:0.22463)0.531:0.094,lcl|1507042987:0.95083)0.431:0.07581)0.812:0.11376,(((((((((lcl|WP_080946987_1:6.41839072956358e-07,lcl|AXR98935_1:7.70928585073142e-07)0:0.00016,(lcl|WP_080947253_1:0.00822,lcl|WP_118873301_1:0.00806)0.857:0.01645)0.897:0.01212,lcl|1075278182:0.00016)1:0.5045,(lcl|WP_099833550_1:0.3045,lcl|1806292862:0.42896)0.984:0.26872)1:0.41332,((lcl|121997419:0.00015,lcl|WP_011813427_1:0.00014)0.996:0.2678,lcl|WP_096410073_1:0.26493)1:0.49402)0.822:0.08253,lcl|1115292823:0.80172)0.76:0.07007,((((lcl|541863916:0.00016,lcl|WP_021014796_1:0.00014)0.999:0.65248,lcl|1093702349:0.57225)1:0.60859,lcl|1077698647:1.0952)0.883:0.1992,lcl|WP_087038007_1:0.70735)0.871:0.11217)0.734:0.06124,(((((lcl|WP_088586285_1:0.14924,lcl|WP_126513097_1:0.13835)0.997:0.16721,lcl|1028058447:0.2473)0.865:0.13703,(lcl|WP_084783819_1:0.32067,lcl|1123727431:0.56911)0.626:0.10616)1:0.59091,lcl|WP_067156245_1:0.58924)0.718:0.06351,(lcl|1037671327:0.16189,lcl|1607468027:0.11988)1:0.72786)0.849:0.10297)0.836:0.06762,((lcl|1701820474:0.42317,lcl|WP_070374341_1:0.44268)0.464:0.11432,lcl|1204695509:0.61893)0.999:0.35526)0.653:0.09589)0.99:0.23061,((((((((((lcl|288947693:0.00014,lcl|WP_012972308_1:0.00014)1:0.32941,lcl|1900620238:0.33767)0.891:0.08764,lcl|1048641678:0.30976)0.995:0.17833,((lcl|1301710364:0.23423,lcl|1301617558:0.30731)0.995:0.32395,lcl|WP_082922724_1:0.59387)0.946:0.17152)0.126:0.08473,lcl|1703842960:0.67386)0.821:0.06985,(((lcl|431929780:0.00014,lcl|WP_015279346_1:0.00014)1:0.35601,lcl|WP_088619266_1:0.53515)0.782:0.09912,lcl|1500883144:0.40227)1:0.31119)0.93:0.13227,(((lcl|1102040864:0.04351,lcl|1050191478:0.15355)1:0.44169,lcl|1102035907:0.64878)0.877:0.19061,lcl|1102039037:0.77088)0.624:0.2027)0.974:0.15531,(lcl|1607657510:0.62922,lcl|1607657040:0.74863)0.959:0.25285)0.506:0.06082,lcl|1305228244:1.26277)0.873:0.10286,((lcl|1024717659:0.67611,lcl|1023173020:0.69524)0.816:0.15662,lcl|1500704207:1.03582)0.982:0.32494)0.976:0.22134)1:0.37787)0.692:0.03214,((((((((((((lcl|1201716688:0.28744,lcl|1502302141:0.29649)0.886:0.05544,lcl|1046050115:0.31858)0.906:0.06097,(lcl|1077103729:0.26399,lcl|1500988868:0.37019)0.684:0.08086)0.888:0.0874,((lcl|1010972872:0.00015,lcl|WP_052399292_1:0.00014)1:0.21132,lcl|478482904:0.31925)0.998:0.1746)0.931:0.06431,((lcl|1012825598:0.00015,lcl|WP_046328600_1:0.00014)1:0.5947,lcl|1042752268:0.35333)0.296:0.04085)0.972:0.10588,(lcl|1024760628:0.49214,lcl|1304887806:0.62128)0.293:0.10945)0.947:0.08118,(((lcl|1092069529:0.30407,lcl|WP_108604516_1:0.21149)0.479:0.04945,lcl|1115286345:0.21443)0.994:0.14135,((lcl|1702879271:0.44987,lcl|WP_077541736_1:0.22043)0.608:0.10492,lcl|AQQ71625_1:0.288)0.87:0.05142)0.983:0.09994)0.941:0.08289,((lcl|1079785114:0.25998,lcl|1089034130:0.36507)0.774:0.08987,lcl|1024415031:0.31226)0.972:0.09645)0.978:0.12861,(((lcl|1090808954:0.29381,lcl|1091258495:0.25295)0.88:0.1574,lcl|1090844924:0.58718)0.993:0.23953,lcl|WP_119724934_1:0.40983)0.94:0.18864)0.997:0.23375,(((((((lcl|WP_003034639_1:7.26578790999493e-07,lcl|WP_003040285_1:6.82250649236694e-07)0:0.00014,lcl|WP_014550093_1:0.00401)0:0.00014,lcl|WP_104928541_1:0.00405)0.675:0.00014,lcl|118497969:0.00014)0.839:0.00015,(lcl|WP_088821281_1:0.02499,lcl|WP_042518239_1:0.02513)0.208:0.00362)0.752:0.01293,lcl|WP_066047313_1:0.0154)1:0.43929,((((lcl|WP_080946947_1:9.59153834795593e-07,lcl|AXR98916_1:9.92974903538935e-07)0:0.00402,(lcl|1305559082:0.00851,lcl|WP_080947220_1:0.00014)0.338:0.00014)0.499:0.00014,(lcl|WP_080945869_1:0.00015,lcl|WP_078273921_1:0.03289)0.82:0.00402)1:0.00016,lcl|WP_063513269_1:0.00395)1:0.47467)0.857:0.13197)0.211:0.1095,((((lcl|1019019636:0.26174,lcl|1305492598:0.3353)0.253:0.08252,lcl|1500391973:0.5973)0.829:0.08086,(lcl|1081676562:0.00016,lcl|WP_023941264_1:0.00014)0.996:0.19169)0.969:0.14077,lcl|1121766193:0.17119)0.975:0.22034)1:0.95137,(((((lcl|1090715113:0.17106,lcl|1084923559:0.3203)0.999:0.33266,lcl|1023177640:0.66488)0.815:0.16272,lcl|1058975438:0.75099)0.252:0.09256,((lcl|436839745:0.1637,lcl|1306079648:0.22696)1:0.71655,lcl|1302537335:0.6835)0.372:0.0848)0.988:0.29822,lcl|WP_119336250_1:0.8496)0.917:0.24713)0.969:0.23325)0.986:0.1464,((((((((((((((((((((lcl|YP_001636539_1:5.22940995715327e-07,lcl|WP_012258803_1:7.222855816854e-07)0:0.00012,lcl|163848495:0.00014)0.935:0.03724,lcl|WP_012615872_1:0.03998)1:0.19564,((lcl|WP_011956606_1:0.00015,lcl|148656004:0.00014)0.941:0.05532,lcl|WP_012121778_1:0.07429)1:0.23675)0.899:0.08955,((lcl|159901591:0.00014,lcl|ABX07709_1:0.00016)1:0.31767,lcl|1502382331:0.42893)0.269:0.04421)0.552:0.07118,lcl|1103150144:0.43727)0.505:0.03284,(lcl|383762541:0.00014,lcl|WP_014432864_1:0.00015)1:0.31936)0.223:0.01728,(((lcl|320162242:0.00016,lcl|WP_013561212_1:0.00014)1:0.23201,(lcl|386346444:0.00014,lcl|WP_014624354_1:0.00015)1:0.30217)0.972:0.10317,lcl|WP_095043663_1:0.3214)0.835:0.06262)0.938:0.06339,(lcl|1122695839:0.33315,lcl|1122744689:0.59092)0.961:0.15058)0.988:0.17771,((((lcl|386854797:0.00016,lcl|WP_014686558_1:0.00014)0.945:0.05276,lcl|WP_114671449_1:0.07661)0.998:0.17822,lcl|1601747023:0.11732)1:0.55658,(lcl|WP_100668578_1:0.45288,lcl|WP_087456898_1:0.40044)0.522:0.07763)0.399:0.05583)0.818:0.10081,(lcl|435853686:0.00015,lcl|WP_015326637_1:0.00014)1:0.41842)0.409:0.03027,((((((((lcl|333922948:0.00014,lcl|WP_013809812_1:0.00014)1:0.20011,lcl|1306185748:0.33501)0.264:0.03542,lcl|1019507020:0.34728)0.807:0.02287,(lcl|1090691005:0.15146,lcl|1500682746:0.35025)0.943:0.06242)0.822:0.0284,lcl|1902459766:0.18559)0.984:0.11044,((((lcl|WP_015739733_1:0.00014,lcl|260893609:0.00016)0.998:0.13198,(lcl|410668222:0.00456,lcl|WP_028990906_1:0.00014)1:0.16674)0.915:0.10774,lcl|333980328:0.25289)0.95:0.10718,lcl|169831450:0.38423)0.913:0.09628)0.762:0.08411,(lcl|167628642:0.00014,lcl|WP_049754001_1:0.00014)1:0.4476)0.431:0.08675,(((lcl|1507385819:0.25919,lcl|1206821199:0.32273)1:0.32722,lcl|1034109053:0.29933)0.999:0.26005,(lcl|1009409225:0.00016,lcl|WP_041338781_1:0.00014)1:0.48926)0.879:0.09475)0.216:0.06092)0.146:0.03125,((((((lcl|1021:0.19576,lcl|1025:0.0993)1:0.32384,lcl|1022:0.2082)0.947:0.09228,lcl|1023:0.26618)0.499:0.03458,(lcl|1024:0.13897,lcl|1026:0.2387)1:0.18949)0.92:0.08768,(lcl|1020:0.84781,lcl|WP_082121495_1:0.61359)0.831:0.14461)0.08:0.05542,lcl|WP_082362445_1:0.57997)0.997:0.2299)0.958:0.11886,((((((((((((lcl|34541577:0.00015,lcl|WP_005874916_1:0.00014)0.89:0.00691,lcl|WP_099779637_1:0.01077)0.778:0.0034,lcl|1079283919:0.0045)0:0.00014,(lcl|WP_013815267_1:8.31808138113359e-07,lcl|WP_099777704_1:9.07025917691035e-07)0:0.00014)0.801:0.00349,lcl|WP_099840444_1:0.00358)0.832:0.00349,lcl|WP_099811798_1:0.00015)0.965:0.15834,((lcl|1500418312:0.00015,lcl|1081689977:0.00325)0.951:0.0434,(lcl|WP_078735441_1:0.00014,lcl|1500394140:0.19429)0.993:0.06309)0.999:0.22766)1:0.71801,((((lcl|1027408799:8.08201367375165e-07,lcl|1060749474:9.52812718723033e-07)0:0.00014,lcl|1060996277:0.00014)0.918:0.00015,lcl|WP_022348096_1:0.00014)1:0.35775,((lcl|1500299079:9.96820468152102e-07,lcl|1301287195:9.54199595097036e-07)0:0.44473,lcl|WP_106069896_1:0.37029)0.274:0.0928)0.994:0.3483)0.835:0.1467,((((((((lcl|1092069476:0.11494,lcl|WP_118918037_1:0.04383)0.987:0.1374,lcl|WP_066177132_1:0.17477)0.999:0.20455,(lcl|386750121:0.00014,lcl|WP_014661565_1:0.00016)1:0.49275)0.814:0.08067,lcl|1406090314:0.40935)0.918:0.10542,(lcl|1020258551:0.00016,lcl|WP_005873073_1:0.00014)1:0.44642)0.554:0.09301,lcl|1019675869:0.6078)0.126:0.0443,(lcl|1102778302:0.00344,lcl|WP_104745552_1:0.00014)1:0.48844)0.971:0.20045,lcl|1102044294:0.58814)0.972:0.18372)0.14:0.08086,(((ref|WP_007220853.1|:0.00016,lcl|1029735644:0.00014)0.997:0.23043,(lcl|1082990743:0.00014,gb|KHE91657.1|:0.00015)0.871:0.06305)1:0.50631,(lcl|328954440:0.00015,lcl|WP_013707702_1:0.00014)1:0.53419)0.99:0.23303)0.372:0.07624,(ref|WP_124327581.1|:1.07598,lcl|1050185417:0.48296)0.977:0.27811)0.694:0.15395,(lcl|1304622434:0.94544,lcl|1091355462:1.02268)0.932:0.21889)0.927:0.12898)0.11:0.03944,((((((((lcl|WP_086303048_1:0.02771,lcl|WP_086256588_1:0.01112)0.971:0.0691,lcl|WP_086237752_1:0.09589)0.937:0.08264,lcl|WP_100590403_1:0.13834)1:0.54524,(lcl|34557933:0.00016,lcl|WP_011139432_1:0.00014)1:0.37779)0.914:0.09266,((lcl|WP_003033605_1:5.1205868032255e-07,lcl|WP_071660306_1:6.98916188483283e-07)0:0.00014,lcl|118497353:0.00014)1:0.41542)0.905:0.07234,((((lcl|1042187664:0.35618,lcl|1016784238:0.31708)0.959:0.10614,lcl|1025434168:0.32455)0.887:0.07887,lcl|WP_066592708_1:0.31747)0.987:0.12337,(lcl|1502282441:0.33956,lcl|1042098628:0.29993)0.97:0.09795)0.98:0.12513)0.635:0.05837,(((lcl|WP_065299423_1:0.01984,lcl|1303395787:0.01612)1:0.50537,lcl|1024416369:0.71771)0.892:0.10655,(lcl|1902874883:0.13885,lcl|WP_122951193_1:0.1444)1:0.34403)0.865:0.07262)0.517:0.08494,(((lcl|54296139:0.00014,lcl|WP_080019870_1:0.00014)0.835:0.00347,lcl|WP_080124628_1:0.00014)0.929:0.03076,lcl|WP_060871657_1:0.00865)1:0.54991)1:0.56791)0.977:0.13011,(((((lcl|288932203:0.00015,lcl|WP_012966327_1:0.00014)1:0.28895,(lcl|170290046:0.00016,lcl|WP_012309076_1:0.00014)1:0.27874)0.971:0.18683,((lcl|126465226:0.00014,lcl|WP_011838618_1:0.00014)0.999:0.26791,(lcl|320101181:0.00016,lcl|WP_013562513_1:0.00014)1:0.431)0.981:0.23207)1:0.54391,((lcl|1034609573:0.7329,lcl|1121726772:0.48579)0.688:0.15841,lcl|1115722907:0.71705)1:0.68575)0.321:0.1435,(lcl|330509017:0.00015,lcl|WP_013720639_1:0.00014)1:0.65374)0.791:0.10875)0.407:0.04593,((((((((((((((lcl|227829656:0.00421,lcl|WP_080513481_1:0.00014)0.909:0.00818,lcl|WP_080513521_1:0.00016)0.909:0.01226,((lcl|WP_080628893_1:0.00603,lcl|ADX81778_1:0.00409)0.839:0.00593,lcl|WP_080557576_1:0.00015)0.917:0.02024)0.864:0.01383,lcl|WP_083810699_1:0.02375)0.966:0.09174,((((lcl|AZF85237_1:5.18753093443362e-07,lcl|WP_009990821_1:8.20888821210561e-07)0:0.00014,lcl|15898286:0.00014)0.974:0.03206,(lcl|ACR41502_1:7.51241629742317e-07,lcl|WP_012710959_1:9.03018412204515e-07)0:0.02826)0.304:0.01816,lcl|WP_110380992_1:0.05761)0.995:0.15149)0.959:0.11488,(lcl|146303916:0.00016,lcl|WP_012021095_1:0.00014)1:0.29898)1:0.33779,((lcl|15922975:0.00015,lcl|WP_010980727_1:0.00014)1:0.37483,(lcl|WP_110271117_1:0.32435,lcl|1024347527:0.38722)0.428:0.10314)0.864:0.12958)0.575:0.1241,(lcl|385805115:0.00014,lcl|AFH42061_1:0.00014)1:1.02726)0.95:0.14441,(lcl|530780292:0.00016,lcl|WP_020962392_1:0.00014)1:0.4501)0.962:0.10409,((((lcl|218884093:0.00015,lcl|WP_012608449_1:0.00014)0.958:0.03431,lcl|WP_014767791_1:0.01738)0.999:0.32572,lcl|389861365:0.4701)0.358:0.07691,(lcl|296242547:0.00015,lcl|WP_013129675_1:0.00014)1:0.44033)0.992:0.22367)0.867:0.09729,(((lcl|549454990:0.00015,lcl|BAN89815_1:0.00014)1:0.51276,(lcl|302347808:0.00016,lcl|WP_013265927_1:0.00014)1:0.51621)0.978:0.24562,((lcl|347523053:0.00016,lcl|WP_014026048_1:0.00014)1:0.39443,(lcl|1014755241:0.00016,lcl|WP_055409333_1:0.00014)1:0.31323)1:0.36217)0.745:0.11905)0.781:0.10309,(((((lcl|124027534:0.00014,lcl|WP_011821827_1:0.00014)0.997:0.24113,(lcl|1014754212:0.00014,lcl|WP_055407627_1:0.00014)0.997:0.27109)0.999:0.39714,((lcl|1015284148:0.00015,lcl|WP_075049960_1:0.00014)0.998:0.32204,(lcl|156937921:0.00016,lcl|WP_012123274_1:0.00014)0.999:0.32904)1:0.48798)0.922:0.19703,((((lcl|118431380:0.00014,lcl|BAA80229_2:0.00014)0.882:0.02798,lcl|BAN90256_1:0.00931)1:0.62935,(lcl|305663330:0.00015,lcl|ADM27738_1:0.00014)0.999:0.28359)0.506:0.11189,((lcl|307595807:0.00016,lcl|WP_013336798_1:0.00014)0.963:0.11242,lcl|WP_013604767_1:0.11763)1:0.47782)0.64:0.0873)0.842:0.05929,(lcl|1805005561:0.28647,lcl|1088270793:0.2641)1:0.39314)0.984:0.22606)0.898:0.1113,(((((((lcl|18311772:0.00014,lcl|WP_011007093_1:0.00014)0.99:0.07555,lcl|AKT33916_1:0.13883)0.085:0.03442,lcl|AET32397_1:0.1547)0.642:0.02109,(lcl|WP_011900608_1:0.00863,lcl|AFA39178_1:0.00449)0.999:0.11868)0.617:0.03318,lcl|ABO08699_1:0.15903)0.107:0.0624,lcl|ACB40070_1:0.08746)1:0.69044,((((lcl|18311699:0.00016,lcl|WP_011007020_1:0.00014)0.998:0.09498,lcl|AFA39128_1:0.04859)0.999:0.12709,(lcl|171185047:0.00016,lcl|ACB39520_1:0.00014)1:0.15501)0.829:0.08095,lcl|AET32341_1:0.01432)1:0.59258)0.943:0.26766)0.985:0.23917,(((((((((((lcl|15898245:8.63685937460744e-07,lcl|AKA74480_1:5.36729852040173e-07,lcl|WP_009988404_1:5.78585399297655e-07,lcl|AZF84616_1:5.69446211218642e-07,lcl|AKA79868_1:7.77740637573935e-07,lcl|AKA77176_1:7.73081791911194e-07)0:0.01601,lcl|WP_016731263_1:0.03303)0.996:0.14888,((lcl|332796067:0.00014,lcl|WP_048054857_1:0.00014)1:0.19836,lcl|WP_054837109_1:0.14145)0.967:0.09397)0.936:0.08597,((lcl|70607733:0.00014,lcl|WP_011278812_1:0.00015)0.999:0.17621,lcl|568164573:0.19267)0.996:0.14493)0.36:0.03976,((lcl|330834963:0.00015,lcl|WP_013737705_1:0.00014)1:0.2418,lcl|ARM74586_1:0.26277)0.984:0.1283)0.245:0.02505,(lcl|15920199:0.00015,lcl|WP_010977959_1:0.00014)1:0.28781)0.899:0.07442,lcl|1804968394:0.36501)0.979:0.14483,(lcl|WP_126450516_1:0.42587,lcl|1024347554:0.39655)0.796:0.11528)0.998:0.24413,((lcl|WP_052883830_1:0.62836,lcl|1005521845:0.75377)0.196:0.13458,(lcl|1301533264:0.355,lcl|1403661118:0.48212)0.995:0.22476)0.707:0.02401)0.982:0.21266,((lcl|557694426:0.00016,lcl|BAJ50850_1:0.00014)0.987:0.21634,lcl|1303694937:0.26403)1:0.71459)0.98:0.234,((lcl|1009810693:0.00014,lcl|WP_052358681_1:0.00015)1:0.62796,lcl|1403664769:0.66007)0.984:0.24947)0.813:0.04597)0.987:0.186)0.924:0.0656,(((((((lcl|288560430:0.00015,lcl|WP_012955973_1:0.00014)0.999:0.12731,lcl|WP_067146344_1:0.08987)0.099:0.05892,((lcl|1200912796:0.00016,lcl|WP_100815465_1:0.00014)0.974:0.08214,lcl|1206128161:0.27136)0.482:0.08286)1:0.21941,((lcl|1015276231:0.00015,lcl|WP_058739236_1:0.00014)0.987:0.11287,lcl|1406279158:0.2011)0.999:0.23028)0.209:0.08895,(((lcl|509155171:0.00014,lcl|WP_016358667_1:0.00016)1:0.39037,(lcl|148642083:0.00014,lcl|WP_011953630_1:0.00015)1:0.28211)0.698:0.12256,((lcl|WP_083495845_1:0.00014,lcl|1015276186:0.00015)0.976:0.09687,lcl|WP_082706388_1:0.11197)0.99:0.20238)1:0.34388)1:0.34246,(((lcl|383319612:0.00014,lcl|WP_014405772_1:0.00016)1:0.35519,lcl|1115725994:0.40286)0.978:0.13688,(lcl|11499462:0.00016,lcl|WP_010879371_1:0.00014)1:0.42706)0.849:0.05813)0.981:0.18285,(lcl|408403000:0.00015,lcl|AFU57326_1:0.00014)1:0.76512)0.769:0.0966)0.982:0.11678,(((((((((((((((((((((((lcl|WP_048156060_1:0.00338,lcl|WP_048121225_1:0.00339)0.927:0.01029,(lcl|WP_048117978_1:0.00338,lcl|WP_048153631_1:0.00339)0.974:0.01707)0.728:0.00341,((lcl|WP_048173582_1:0.00342,lcl|AKB33706_1:0.00014)0.089:0.00015,lcl|WP_048184564_1:0.0034)0.994:0.02751)0.755:0.00338,lcl|WP_048109043_1:0.01368)0.772:0.00394,((lcl|21226661:0.00014,lcl|WP_011032510_1:0.00014)0:0.00015,(lcl|WP_048040964_1:0.00015,lcl|AGF95998_1:0.00014)0.843:0.00338)0.971:0.01723)0.792:0.00545,(lcl|WP_048127154_1:0.04956,lcl|WP_048137724_1:0.0103)0.729:0.00415)0.91:0.01702,(((lcl|AKB15109_1:5.57087446469655e-07,lcl|WP_048168179_1:5.99235066272223e-07)0:0.02583,lcl|AYK14288_1:0.00645)0.954:0.023,lcl|WP_048039797_1:0.02227)0.977:0.03155)0.967:0.03505,lcl|WP_048047734_1:0.04951)0.813:0.02793,(lcl|WP_048181274_1:0.0121,lcl|WP_048179513_1:0.0153)0.989:0.06824)0.973:0.07739,((lcl|435851317:0.00016,lcl|WP_015324539_1:0.00014)1:0.19164,lcl|1123711623:0.14542)0.899:0.04959)0.904:0.05968,((((lcl|1115374871:0.12736,lcl|WP_074174990_1:0.1833)0.989:0.09785,lcl|1103805691:0.13465)0.099:0.02866,(lcl|432331519:0.00016,lcl|WP_015286118_1:0.00014)1:0.20754)0.786:0.04346,lcl|1601638858:0.40431)0.916:0.06265)0.988:0.10523,lcl|1302307018:0.19401)0.784:0.05147,(lcl|330508932:0.00014,lcl|WP_013720557_1:0.00014)1:0.34352)0.589:0.04888,(lcl|1029737576:0.16313,lcl|1088249828:0.17774)0.999:0.14291)0.903:0.04801,lcl|1102039548:0.34424)0.894:0.06618,(((lcl|220932357:0.00014,lcl|WP_012636453_1:0.00014)0.989:0.0888,(lcl|WP_125991439_1:0.08672,lcl|WP_013405998_1:0.14637)0.967:0.06593)0.988:0.11021,lcl|1405441598:0.1675)1:0.27446)0.446:0.02932,(((lcl|1011419900:0.00015,lcl|WP_045472591_1:0.00014)1:0.25433,(lcl|390952676:0.00015,lcl|WP_014780682_1:0.00014)1:0.2471)1:0.24277,(lcl|1115350492:0.34674,lcl|1303661943:0.42077)0.991:0.21732)0.878:0.06938)0.871:0.04591,((((((((((lcl|284040851:0.00016,lcl|ADB41982_1:0.00014)0.957:0.02925,lcl|WP_046376075_1:0.03157)0.98:0.05888,lcl|WP_077131887_1:0.05102)1:0.16794,((lcl|1304900830:0.03338,lcl|WP_122934728_1:0.02305)0.956:0.04267,lcl|WP_114070681_1:0.06638)0.96:0.05648)0.902:0.07324,lcl|1406656317:0.15174)0.99:0.10427,(lcl|1306108286:0.21134,lcl|1019514141:0.44031)0.834:0.07576)0.533:0.02097,lcl|1305594782:0.29862)0.374:0.04979,((((lcl|WP_041578761_1:0.00014,lcl|295133386:0.00016)0.997:0.12368,lcl|WP_126593087_1:0.08393)0.995:0.1422,lcl|1026362555:0.19847)0.998:0.17112,(lcl|BBD44565_1:0.05956,lcl|WP_071136291_1:0.03202)1:0.26185)0.886:0.06462)0.841:0.06829,lcl|1302180048:0.3475)1:0.24844,((lcl|218961577:0.00014,lcl|WP_044279011_1:0.00016)1:0.40875,(lcl|1303637243:0.30988,lcl|1104940073:0.22838)0.725:0.05761)0.996:0.21188)0.852:0.08164)0.933:0.11348,(((((((((lcl|125975696:0.00016,lcl|WP_003511830_1:0.00014)0.962:0.06334,lcl|WP_014255338_1:0.08463)1:0.15285,lcl|1115737413:0.15332)0.894:0.08181,((lcl|WP_119864904_1:0.16419,lcl|1500202725:0.12281)0.068:0.03314,lcl|1042521632:0.15763)1:0.25788)0.674:0.05606,lcl|1042321987:0.23338)0.952:0.12358,(((lcl|134045811:0.00015,lcl|WP_011868536_1:0.00014)0.876:0.00944,lcl|WP_119720974_1:0.0037)0.75:0.0048,((lcl|BAP61181_1:5.84847457957551e-07,lcl|WP_013999404_1:5.0134267860661e-07)0:0.00361,lcl|WP_011972041_1:0.08536)0.766:0.00736)1:0.2541)0.879:0.04945,(lcl|297619051:0.00015,lcl|WP_013179911_1:0.00014)1:0.38692)0.602:0.05869,(lcl|150398872:0.00014,lcl|WP_011971931_1:0.00014)1:0.65984)0.971:0.15064,((lcl|296109866:0.00015,lcl|WP_013100596_1:0.00014)0.995:0.19262,(lcl|150401497:0.00016,lcl|WP_011973783_1:0.00014)1:0.32189)1:0.54786)0.831:0.06216)0:0.04106,(((((((((((((lcl|327314603:0.00015,lcl|WP_013672151_1:0.00014)0.965:0.04372,lcl|WP_120174711_1:0.03019)1:0.17557,lcl|1042428619:0.20959)0.64:0.05156,lcl|1097324764:0.07658)0.87:0.06041,lcl|1042382137:0.27189)0.98:0.11142,lcl|1302207739:0.19004)0.99:0.17454,lcl|1305542893:0.46393)0.654:0.08766,(lcl|1041967333:0.35113,lcl|1102891527:0.2851)0.93:0.1183)0.932:0.15,(lcl|1302803725:0.31305,lcl|WP_122934721_1:0.23979)1:0.39035)0.561:0.16969,((lcl|379728404:0.00015,lcl|WP_041329428_1:0.00014)1:0.39848,lcl|1080906105:0.45545)0.999:0.50023)0.113:0.08475,((lcl|392395717:0.00014,lcl|WP_014795994_1:0.00014)1:0.29086,lcl|1304728700:0.34508)1:0.47451)0.892:0.10733,(((((lcl|332668016:0.00014,lcl|WP_083822742_1:0.00014)0.996:0.24984,lcl|1080906102:0.3529)0.995:0.2608,lcl|1304898802:0.57899)0.827:0.13646,((lcl|1015870415:0.00015,lcl|WP_068206017_1:0.00014)1:0.61199,lcl|WP_111370777_1:0.53987)0.937:0.19855)0.978:0.31209,(lcl|332661941:0.00016,lcl|WP_013769053_1:0.00014)1:1.54763)0.824:0.14552)0.998:0.26745,((((lcl|328951839:0.00014,lcl|WP_013705105_1:0.00016)1:0.26269,lcl|1402102327:0.15623)0.428:0.05722,(lcl|408420400:0.00015,lcl|WP_041279563_1:0.00014)1:0.24116)0.793:0.06732,(lcl|224367660:0.00014,lcl|WP_012662908_1:0.00014)1:0.20466)1:0.30829)0.113:0.06145)0.955:0.11655,((((((lcl|1050781634:0.00015,lcl|WP_032887700_1:0.00014)1:0.09653,lcl|WP_100026794_1:0.02295)0.894:0.01988,lcl|WP_099997209_1:0.02642)0.936:0.11529,lcl|1050981426:0.17977)1:0.51379,(((lcl|1018085693:0.00016,lcl|WP_081462373_1:0.00014)1:0.49365,(lcl|1074389378:0.00015,lcl|WP_035919412_1:0.00014)1:0.45558)0.843:0.1216,lcl|1501019971:0.42385)0.928:0.19228)1:0.40048,((lcl|257125862:0.00016,lcl|WP_015769330_1:0.00014)0.911:0.00366,lcl|WP_094080050_1:0.00014)1:0.3921)0.973:0.17426)0.912:0.11888,(((lcl|1009538991:0.00015,lcl|WP_075054869_1:0.00014)0.928:0.06873,lcl|AIF84615_1:0.12304)0.994:0.29468,lcl|1902878666:0.58914)1:0.55684)0.883:0.11324,(((((((((((gb|QBM01402.1|:0.14431,gb|QBM01517.1|:0.06719)0.297:0.02203,gb|QBM01519.1|:0.07106)0.974:0.04832,gb|QBM01366.1|:0.05744)0.999:0.11285,gb|QBM01234.1|:0.14007)0.111:0.02957,gb|QBM01174.1|:0.20091)1:0.22565,(gb|PIU29905.1|:0.00014,gb|QBM01462.1|:0.0033)1:0.26658)0.787:0.08782,gb|QBM01133.1|:0.25572)0.792:0.08588,(gb|QBM01445.1|:0.1589,gb|QBM01097.1|:0.21318)1:0.28114)0.681:0.07746,((gb|QBM01474.1|:0.30817,gb|QBM01486.1|:0.2083)0.94:0.10505,(gb|PIT84483.1|:0.64554,gb|OIO20997.1|:0.37442)0.697:0.09635)0.498:0.05923)0.898:0.05942,gb|RJP56751.1|:0.47797)0.96:0.11889,((((ref|WP_052722945.1|:7.34428740128514e-07,lcl|1012764768:7.23851179616402e-07)0:0.00016,(lcl|WP_052722945_1:7.34674054818452e-07,lcl|WP_052723155_1:5.60059298642175e-07)0:0.00014)0.922:0.03867,lcl|WP_052718431_1:0.03414)0.997:0.21385,((((lcl|1012739646:0.00014,lcl|AKB32508_1:0.00014)0.942:0.01231,lcl|WP_082093010_1:0.01176)0.104:0.00016,lcl|WP_048172075_1:0.00781)0.922:0.03161,lcl|WP_082089309_1:0.04285)0.987:0.16501)1:0.42951)0.86:0.09429)0.993:0.18482)0.918:0.11693,((((lcl|88602029:0.00015,lcl|WP_011447767_1:0.00014)1:0.81392,lcl|1601639943:0.41371)0.91:0.11579,lcl|1123712246:0.48808)0.989:0.26012,lcl|1115337517:0.66172)0.999:0.32511)0.979:0.14644)0.186:0.09212,(((((((((((lcl|307352568:0.00015,lcl|WP_013328359_1:0.00014)1:0.33683,lcl|1024341328:0.39577)0.68:0.1143,lcl|1502836839:0.29472)0.985:0.16304,lcl|1104932833:0.39839)0.989:0.16742,(((lcl|WP_074175336_1:0.01655,lcl|WP_062263186_1:0.00015)0.455:0.00015,lcl|WP_014867022_1:0.0294)0.992:0.11629,(lcl|126178701:0.00015,lcl|WP_011843595_1:0.00014)0.964:0.08448)1:0.368)0.807:0.0878,(((lcl|154150254:0.00016,lcl|WP_012106251_1:0.00014)1:0.42861,(lcl|1007211527:0.00016,lcl|WP_015286455_1:0.00014)1:0.29149)0.934:0.12343,((lcl|124485266:0.00015,lcl|WP_011832816_1:0.00014)1:0.79401,lcl|1115358425:0.40809)0.936:0.12585)0.895:0.08996)0.674:0.05218,(lcl|1027628213:0.37071,lcl|1904918203:0.27472)1:0.33328)0.276:0.0565,(lcl|219852754:0.00015,lcl|WP_083767041_1:0.00014)1:0.54996)0.313:0.08108,lcl|1905301891:0.38865)0.594:0.14202,(lcl|1001011727:0.00399,lcl|WP_048067326_1:0.00014)1:0.63145)1:0.99376,(lcl|20094748:0.00016,lcl|AAM02525_1:0.00014)1:1.52901)0.848:0.22596)0.64:0.04272,((((((((((((((((((((((((((((((((lcl|WP_016480711_1:0.01954,lcl|WP_000929493_1:0.00385)0:0.00016,(lcl|WP_000929489_1:9.89238086669522e-07,lcl|NP_687909_1:9.08906212796285e-07)0:0.00014)0.874:0.00014,((lcl|WP_000929491_1:0.00386,lcl|WP_000929490_1:0.00014)0.774:0.00382,lcl|WP_000929494_1:0.01941)0.826:0.00383)0.997:0.06985,lcl|WP_012515930_1:0.12862)0.57:0.01862,((lcl|WP_011681469_1:0.00014,lcl|WP_014727650_1:0.00392)0.494:0.00016,lcl|WP_065972474_1:0.0078)1:0.1072)0.825:0.02252,(((((lcl|WP_012962173_1:0.00392,lcl|WP_014620188_1:0.00014)0:0.00014,lcl|WP_077497298_1:0.00392)0.849:0.00392,lcl|WP_009854539_1:0.00014)0.92:0.01169,lcl|WP_111698939_1:0.00405)0.043:0.00725,(lcl|WP_014334982_1:0.01582,lcl|WP_020917063_1:0.00014)0.132:0.01258)1:0.08882)0.861:0.016,(lcl|ALF27332_1:5.69004398109728e-07,lcl|WP_082312239_1:6.87205819067458e-07)0:0.04581)0.764:0.00448,(((((((lcl|WP_002264919_1:5.74390262718493e-07,lcl|WP_002279858_1:8.07197308903749e-07)0:0.00014,lcl|WP_002280231_1:0.00389)0:0.00015,(lcl|WP_002269449_1:0.00016,lcl|WP_014677910_1:0.00773)0.924:0.00386)0.889:0.00389,lcl|WP_002277363_1:0.00015)0.925:0.00387,lcl|WP_002277049_1:0.00015)0.883:0.00933,(lcl|WP_002352326_1:5.50877417978578e-07,lcl|NP_721763_1:8.74887849293025e-07)0:0.01839)0.289:0.00852,lcl|WP_003088691_1:0.0287)0.83:0.01253)0.848:0.01444,((((((((lcl|WP_063812276_1:7.22694099532072e-07,lcl|QBB40138_1:5.84032341178052e-07,lcl|AAX71862_1:7.25136076075953e-07,lcl|NP_269216_1:5.05570893749503e-07,lcl|AYZ10158_1:6.2554332748053e-07,lcl|WP_002989953_1:8.42034909982559e-07)0:0.00014,((lcl|WP_031488317_1:0.00398,lcl|WP_011528584_1:0.02422)0:0.00014,(lcl|WP_014407542_1:0.00394,lcl|WP_012560674_1:0.012)0:0.00014)0:0.00014)0.235:0.00015,lcl|15675042:0.00014)0.897:0.00782,(((lcl|WP_032460891_1:0.00014,lcl|WP_111688304_1:0.00399)0:0.00014,lcl|WP_111686258_1:0.0039)0.999:0.00016,lcl|WP_023079996_1:0.00399)0.801:0.00015)0.918:0.01786,lcl|WP_129555604_1:0.01427)0.954:0.01965,((lcl|WP_012767105_1:0.00397,lcl|WP_003058425_1:0.00014)0.784:0.00401,lcl|WP_003062635_1:0.00397)0.767:0.00789)0.744:0.00389,lcl|WP_126426706_1:0.02059)0.857:0.01082,lcl|WP_003043816_1:0.02147)0.998:0.07127)0.636:0.01673,(lcl|WP_067062571_1:0.0033,lcl|WP_116877369_1:0.02413)1:0.06587)0.447:0.01566,((((((lcl|WP_120770654_1:0.02496,lcl|WP_060553429_1:0.02959)0.827:0.01465,lcl|WP_111675747_1:0.00956)0.105:0.00638,lcl|WP_096753781_1:0.00016)0.959:0.03517,lcl|WP_061563900_1:0.13361)0.656:0.03173,(((lcl|WP_003030001_1:7.00510477410893e-07,lcl|ANW85508_1:7.67454892362455e-07)0:0.00791,lcl|WP_018543556_1:0.00012)0.876:0.01093,lcl|WP_126407457_1:0.00489)0.961:0.02998)0.388:0.02956,((lcl|WP_024381494_1:0.00383,lcl|WP_014736069_1:0.00763)0.825:0.00383,lcl|WP_105184074_1:0.00014)1:0.0888)0.705:0.02181)0.929:0.02391,((((lcl|AHY17480_1:5.38067657822209e-07,lcl|AGM98579_1:8.32233405548461e-07,lcl|AHY15612_1:9.22139710094259e-07,lcl|WP_003099271_1:5.76964269568052e-07)0:0.00014,lcl|WP_089180074_1:0.00391)0.994:0.06817,lcl|WP_007893416_1:0.11708)0.868:0.0354,lcl|WP_111673266_1:0.07101)0.766:0.0406)0.896:0.03348,lcl|WP_119877029_1:0.12878)0.607:0.04531,(lcl|1800209191:0.13282,lcl|1108116459:0.37697)0.505:0.09454)0.985:0.10762,((((((((((lcl|WP_003730786_1:0.00386,lcl|WP_003727706_1:0.00014)0.848:0.00385,lcl|WP_014601171_1:0.00014)0.754:0.00015,lcl|386044901:0.00016)0.967:0.00016,(((lcl|WP_031668146_1:0.00386,lcl|WP_003733028_1:0.00014)0.888:0.00016,lcl|WP_023548324_1:0.01975)0.967:0.02744,lcl|WP_003721146_1:0.06402)0.959:0.03304)0.647:0.00663,lcl|WP_003723649_1:0.00094)0.999:0.15238,((lcl|384512369:0.00015,lcl|WP_002364834_1:0.00014)1:0.21768,(lcl|1304632425:0.23421,lcl|WP_067483696_1:0.13224)0.837:0.03277)0.843:0.05357)0.965:0.06194,((lcl|1051082613:0.14394,lcl|1803708218:0.24421)0.983:0.09691,lcl|1902928004:0.24396)0.559:0.03212)0.234:0.04481,(((((lcl|WP_094940695_1:9.69958945427015e-07,lcl|WP_010720993_1:8.76829653797475e-07)0:0.00014,lcl|392988475:0.00014)0:0.00016,lcl|WP_053766204_1:0.00399)1:0.12164,(lcl|WP_005877887_1:0.00202,lcl|WP_081134166_1:0.00594)0.998:0.12856)0.899:0.07783,(((lcl|WP_119364771_1:0.00396,lcl|WP_002310645_1:0.00014)0.984:0.00015,lcl|WP_002348338_1:0.00388)1:0.13364,lcl|WP_023519018_1:0.13752)0.514:0.0424)0.998:0.13463)0.019:0.02355,(lcl|WP_071456515_1:0.26423,lcl|WP_077275695_1:0.19174)0.613:0.05223)0.568:0.02449,lcl|1021073237:0.26816)0.694:0.03267)0.646:0.07364,lcl|1024766770:0.29305)0.44:0.05833,(lcl|WP_128735911_1:0.01092,lcl|WP_108730629_1:0.0088)1:0.40889)0.845:0.08103,(lcl|1080892323:0.34196,lcl|1121775048:0.39011)0.833:0.08127)1:0.35365,(((((((lcl|1502318525:0.15557,lcl|WP_125120695_1:0.24591)0.871:0.06901,lcl|1502304696:0.26566)0.717:0.04358,lcl|1020036395:0.18126)0.565:0.04465,lcl|1501662230:0.24441)0.998:0.19138,((lcl|1500819180:0.00015,lcl|WP_069125599_1:0.01163)0.649:0.00387,lcl|WP_119945367_1:0.00015)1:0.41008)0.361:0.05889,(lcl|1042689300:0.23398,lcl|1042752163:0.27778)0.963:0.10003)0.979:0.10323,((lcl|1042716530:0.44164,lcl|1042281543:0.4716)0.362:0.07412,lcl|1902492972:0.40646)0.791:0.03446)0.882:0.07471)0.812:0.05139,(((((((((((((((((lcl|1305057742:0.20691,lcl|1305070205:0.12769)0.694:0.04819,lcl|1500996117:0.23771)0.829:0.02874,lcl|1042364484:0.16445)0.164:0.02826,((lcl|1121786074:0.09765,lcl|WP_106084433_1:0.08143)0.988:0.11317,lcl|1124034007:0.22805)0.434:0.05224)0.886:0.04432,(((lcl|1042369317:0.18407,lcl|1042239630:0.15632)0.815:0.0544,lcl|1304526418:0.26525)0.796:0.06587,lcl|1021086196:0.32534)0.843:0.04623)0.239:0.03584,lcl|1042097743:0.2203)0.881:0.02956,(lcl|1502248906:0.26219,lcl|1046091701:0.22715)0.231:0.02919)0.976:0.05551,((((((lcl|42525844:0.00014,lcl|NP_970942_1:0.00014)0.844:0.02128,lcl|WP_044978321_1:0.02276)1:0.30132,lcl|1507066794:0.14648)0.844:0.07312,(lcl|1042135948:0.18146,lcl|WP_106788656_1:0.20354)0.976:0.08676)0.667:0.03142,(((lcl|479136976:0.2025,lcl|1093041802:0.29454)0.29:0.04197,lcl|1042204319:0.31567)0.136:0.03302,lcl|WP_089612182_1:0.23745)0.814:0.05454)0.189:0.01398,lcl|1042508479:0.32229)0.345:0.01315)0.98:0.06257,(((((lcl|WP_062174232_1:0.00383,lcl|WP_072520206_1:0.00014)0.874:0.01347,lcl|1046111112:0.01003)0.999:0.16369,lcl|WP_003144882_1:0.13225)1:0.26132,lcl|1016961694:0.29619)0.018:0.03891,lcl|1042053044:0.31027)0.847:0.07443)0.842:0.02466,(((lcl|1060873534:0.00014,lcl|WP_039122265_1:0.00016)1:0.24525,lcl|1046119088:0.284)0.962:0.07875,((lcl|1017116797:0.20028,lcl|1121488250:0.27024)0.979:0.14244,lcl|1016931473:0.29887)1:0.1888)0.859:0.03035)0.843:0.03976,(((((lcl|1114975496:0.06064,lcl|WP_095064671_1:0.05841)0.998:0.15358,lcl|1121817110:0.33203)0.983:0.1376,lcl|1121821636:0.38316)0.12:0.083,lcl|1042055859:0.31335)0.986:0.16142,(lcl|1108515844:0.37799,lcl|1016648657:0.22757)1:0.21102)0.93:0.07106)0.817:0.04067,(((((lcl|1042136998:0.35838,lcl|1405623121:0.24754)0.919:0.08434,lcl|WP_076779131_1:0.27596)0.818:0.06786,lcl|1502461724:0.34915)0.922:0.065,((lcl|352684362:0.00016,lcl|WP_009016218_1:0.00014)1:0.50519,lcl|1040175419:0.33359)0.115:0.05252)0.849:0.02392,(((lcl|1042642106:0.16213,lcl|1042168381:0.23428)0.989:0.11815,lcl|1124089411:0.19018)0.958:0.09183,lcl|1042795212:0.52199)0.448:0.04607)0.974:0.06659)0.739:0.02395,((lcl|374307737:0.00014,lcl|WP_014262093_1:0.00014)1:0.32887,lcl|1042748648:0.57391)0.95:0.12)0.878:0.03087,(((((((lcl|WP_099990584_1:0.0038,lcl|WP_008820271_1:0.00014)0.833:0.00015,lcl|WP_100026502_1:0.00761)0.949:0.05042,((lcl|534508855:0.00016,lcl|WP_008797464_1:0.00014)0.784:0.00579,lcl|ALF19894_1:0.01311)0.883:0.03272)1:0.20598,lcl|1902742595:0.20265)0.735:0.0798,lcl|1902746268:0.38522)0.975:0.12216,((lcl|1121776632:0.10227,lcl|WP_041954358_1:0.08121)0.995:0.11638,lcl|1121794997:0.1421)1:0.21772)0.992:0.14185,(((lcl|169823756:0.00015,lcl|WP_002837820_1:0.00014)1:0.2276,lcl|1304832758:0.17925)0.785:0.10273,lcl|1024761099:0.20077)1:0.3105)0.337:0.04402)0.518:0.07549,(((((((lcl|386318631:0.00016,lcl|WP_014613260_1:0.00014)0.123:0.00015,lcl|WP_096536565_1:0.00386)0.684:0.01212,lcl|WP_096598478_1:0.11853)0.998:0.18316,lcl|WP_085236828_1:0.15875)0.961:0.14546,((lcl|WP_103364183_1:0.0024,lcl|WP_061054776_1:0.00534)0.832:0.03586,lcl|WP_095105822_1:0.06419)1:0.26528)0.99:0.19012,((lcl|1026324861:0.00014,lcl|WP_006828301_1:0.00014)1:0.4165,lcl|1404456498:0.45134)0.838:0.13)0.998:0.29381,(lcl|1080890165:0.02526,lcl|WP_075938613_1:0.03471)1:0.54874)0.94:0.16072)0.902:0.05165,(lcl|1502264020:0.25246,lcl|1021174111:0.36178)1:0.25137)0.928:0.08793,(((lcl|1042218587:0.24781,lcl|1042235035:0.27719)0.994:0.24119,lcl|1042376250:0.68653)0.953:0.17128,(lcl|1042262950:0.31478,lcl|1042233887:0.27248)0.992:0.23018)0.938:0.14651)0.637:0.04579)0.929:0.06686,((((((lcl|302336019:0.00015,lcl|WP_013252098_1:0.00014)0.999:0.15884,lcl|WP_013709576_1:0.16375)0.923:0.07957,lcl|1042550762:0.19274)0.582:0.0639,((lcl|339445982:0.00015,lcl|WP_013980828_1:0.00014)0.998:0.16065,lcl|1201200334:0.22591)0.985:0.10735)0.805:0.1111,lcl|1121779052:0.54732)0.714:0.11291,lcl|1046052307:0.62817)0.999:0.30323)0.809:0.06995,((((((((((((((((((((lcl|385826040:0.00013,lcl|WP_044025954_1:0.00014)0.798:0.00392,(lcl|WP_117285355_1:0.00014,lcl|WP_087712911_1:0.00392)0.768:0.00389)0.825:0.01079,lcl|WP_069168516_1:0.00925)0.997:0.09018,(lcl|WP_020807053_1:0.01264,lcl|WP_095669557_1:0.01089)0.979:0.05287)0.98:0.0724,(lcl|WP_127345749_1:0.00014,lcl|WP_080881729_1:0.00386)0.999:0.09048)0.633:0.04506,lcl|WP_005722367_1:0.18111)0.564:0.04349,((((lcl|1010533644:0.00015,lcl|WP_038521273_1:0.00014)0.86:0.00793,lcl|WP_109918024_1:0.00844)0.975:0.04354,lcl|WP_109585853_1:0.02652)0.973:0.05281,lcl|WP_109715098_1:0.11789)0.965:0.07249)0.987:0.10129,((((((lcl|1038451058:0.00016,lcl|WP_002877500_1:0.00014)0:0.00014,lcl|WP_072547244_1:0.00395)0.008:0.00015,lcl|WP_089119824_1:0.00396)0.857:0.00409,lcl|WP_060597960_1:0.00015)0.8:0.00404,lcl|WP_077300054_1:0.00015)1:0.29889,(lcl|1702128912:0.00014,lcl|WP_006585733_1:0.00014)1:0.33219)0.918:0.08181)0.988:0.10009,((lcl|YP_535002_1:0.00014,lcl|90961086:0.00014)0.864:0.00829,lcl|WP_047034977_1:0.0074)1:0.29897)0.664:0.03755,((lcl|1101807979:0.20522,lcl|1085759860:0.11402)1:0.2667,lcl|1024876235:0.26286)0.231:0.05662)0.909:0.0482,(((((((((((lcl|WP_104878061_1:0.00767,lcl|WP_107760055_1:0.00395)0.759:0.00015,lcl|WP_123799342_1:0.00418)0.905:0.00395,lcl|WP_003681811_1:0.00014)0:0.00015,lcl|WP_114806562_1:0.00394)0:0.00014,lcl|1018267747:0.00014)0.923:0.00392,lcl|WP_127429585_1:0.00016)0:0.00016,lcl|WP_124891203_1:0.01193)0.924:0.01566,(((lcl|WP_035437119_1:0.00015,lcl|WP_021349504_1:0.00014)0.918:0.0078,lcl|WP_087908385_1:0.00014)0.818:0.00395,lcl|WP_069776169_1:0.00016)0.82:0.00015)1:0.42716,(lcl|1005821532:0.00016,lcl|WP_039945660_1:0.00014)1:0.23275)0.92:0.09512,(lcl|526232449:0.00015,lcl|WP_019253826_1:0.00014)1:0.23227)0.811:0.0585,lcl|1108292532:0.33464)0.909:0.05645)0.324:0.0113,(((((((lcl|WP_065124501_1:0.00783,lcl|WP_075139706_1:0.00391)0:0.00014,lcl|WP_005916112_1:0.00782)0.794:0.00595,(lcl|WP_004166699_1:0.0079,lcl|WP_128688324_1:0.00389)0.75:0.00328)0.813:0.01034,lcl|WP_128737220_1:0.00015)1:0.15377,((lcl|557607383:0.00014,lcl|WP_023440040_1:0.00014)0.759:0.0038,(lcl|WP_115154637_1:0.00014,lcl|WP_061812553_1:0.00389)0.788:0.00399)1:0.11852)0.775:0.04525,(lcl|1014929775:0.00014,lcl|WP_033611316_1:0.00014)1:0.25277)0.976:0.07911,(lcl|1018261748:0.19887,lcl|1108150515:0.28862)0.313:0.03182)0.964:0.04864)0.778:0.03129,((lcl|331702227:0.00015,lcl|WP_013728651_1:0.00014)0.679:0.00202,lcl|WP_014940460_1:0.01395)1:0.2521)0.93:0.05051,((((((((((((lcl|WP_085762710_1:0.00014,lcl|WP_087609244_1:0.00401)0.938:0.01211,(lcl|1402327132:0.00016,lcl|WP_024526165_1:0.00014)0.766:0.00395)0.888:0.00788,lcl|WP_065200953_1:0.00016)1:0.16565,(lcl|1108103445:0.14582,lcl|1108427523:0.2579)0.224:0.04776)0.658:0.04009,lcl|1108342624:0.22536)0.985:0.10745,(lcl|WP_087741345_1:0.10065,lcl|1108145300:0.16036)1:0.18869)0.913:0.09715,((lcl|WP_065902181_1:0.00014,lcl|WP_065928440_1:0.00014)0.737:0.00016,lcl|1108181213:0.00401)1:0.53814)0.933:0.07839,(((((lcl|448819854:0.00015,lcl|WP_015379639_1:0.00014)0.871:0.00433,lcl|WP_027821587_1:0.00406)0:0.00015,lcl|WP_060684251_1:0.00014)0.786:0.00408,lcl|WP_074029543_1:0.00421)0.393:0.03132,((lcl|WP_120769498_1:0.00398,lcl|WP_101872622_1:0.00016)0.897:0.01363,lcl|WP_050337969_1:0.0109)0.932:0.05089)1:0.32132)0.151:0.03732,lcl|1204237765:0.40862)0.583:0.04351,((((((lcl|WP_047676364_1:0.00398,lcl|WP_061713767_1:0.01609)0.772:0.00403,(lcl|WP_014569976_1:8.16955546294787e-07,lcl|WP_049173193_1:7.83306688478866e-07)0:0.00016)0.718:0.00279,lcl|WP_005684677_1:0.00926)0.987:0.06403,lcl|WP_070652007_1:0.10308)0.587:0.04661,((lcl|191639136:0.00015,lcl|WP_003588545_1:0.00014)0.789:0.00665,(lcl|WP_003586311_1:0.00015,lcl|WP_003571214_1:0.00782)0.611:0.0013)0.996:0.15386)1:0.37166,lcl|1803999357:0.29856)0.96:0.10342)0.962:0.0627,(((((((lcl|BBE26068_1:8.59836381651681e-07,lcl|WP_004270938_1:6.88066219781223e-07)0:0.00014,(lcl|1023719247:0.00016,lcl|WP_126133367_1:0.00399)0.408:0.00016)0:0.00016,lcl|WP_089542142_1:0.00402)0.863:0.00015,(lcl|WP_076787942_1:7.39335888544177e-07,lcl|WP_089556640_1:5.31254704953625e-07)0:0.00394)0.987:0.13371,lcl|1108326509:0.23358)1:0.25853,((lcl|1108090875:0.00015,lcl|WP_057890054_1:0.00014)1:0.1973,lcl|1086169302:0.23563)0.863:0.06356)0.938:0.0633,(lcl|1108038020:0.00016,lcl|WP_010009269_1:0.00014)1:0.27095)0.969:0.0783)0.969:0.05828,((((((lcl|WP_046871854_1:0.00014,lcl|WP_062903917_1:0.00381)0.276:0.00015,lcl|1108396930:0.00014)0.98:0.05853,lcl|WP_057773985_1:0.06665)1:0.13453,lcl|1108256002:0.33581)0.548:0.01946,lcl|1079311202:0.27923)0.926:0.04649,((lcl|347534531:0.00016,lcl|WP_014082127_1:0.00014)1:0.13601,(lcl|WP_054646659_1:0.13705,lcl|1049916551:0.21589)0.277:0.0307)1:0.23823)0.894:0.03172)0.959:0.05023)0.904:0.0719,lcl|1108336342:0.64299)0.116:0.01532,lcl|1023120647:0.45725)0.829:0.0385,lcl|1803939521:0.55634)0.905:0.09306,((lcl|1097656472:0.00015,lcl|WP_050952304_1:0.00014)1:0.3394,lcl|1108092263:0.35126)1:0.528)0.945:0.12467,((((((lcl|1011627462:0.00015,lcl|WP_041499989_1:0.00014)0.997:0.10214,lcl|WP_010018950_1:0.19204)0.911:0.05643,lcl|1108086137:0.18108)0.924:0.0752,lcl|1203304278:0.29166)0.17:0.06513,(lcl|1108228863:0.13051,lcl|WP_076614068_1:0.07478)1:0.20699)0.987:0.15547,lcl|WP_118908583_1:0.39339)0.991:0.1758)0.909:0.08051,(((((((lcl|WP_013362994_1:8.07423413772666e-07,lcl|WP_115955587_1:6.13905400579494e-07)0:0.00014,lcl|310286727:0.00015)0.998:0.15878,((lcl|1012586891:0.00016,lcl|WP_045920487_1:0.00014)1:0.16594,lcl|1079447751:0.16031)0.63:0.06443)0.998:0.21684,lcl|1204012189:0.33861)1:0.32678,(lcl|1081718760:0.16923,lcl|1305766085:0.26617)1:0.30094)0.571:0.05779,((((lcl|406600270:0.00015,lcl|WP_010017028_1:0.00014)1:0.36879,lcl|1073949532:0.32265)0.972:0.15424,lcl|WP_128684875_1:0.43867)0.679:0.04059,lcl|1108508944:0.63111)0.909:0.0633)0.83:0.05071,(((lcl|1703882767:0.23112,lcl|1703883825:0.24287)0.998:0.23335,lcl|1304427328:0.29563)0.989:0.1551,lcl|1058719123:0.54549)0.116:0.07449)0.997:0.1612)1:0.21184)0.958:0.10019,((((lcl|1016:0.30154,lcl|1014:0.30823)1:0.42877,lcl|1012:0.62396)0.387:0.10286,(lcl|1017:0.65438,lcl|1015:0.748)0.871:0.10401)0.75:0.07426,lcl|1013:0.76376)0.383:0.09248)0.998:0.22503,((((((((((((((lcl|WP_031788361_1:0.00386,lcl|WP_000655858_1:0.00014)0.924:0.01157,lcl|WP_056936145_1:0.0234)0.728:0.00523,lcl|WP_000655859_1:0.01016)0.93:0.03525,((lcl|57865886:0.00015,lcl|WP_002486040_1:0.00014)0.911:0.00736,lcl|WP_002469413_1:0.00014)0.987:0.05439)0.992:0.08722,((lcl|289549397:0.00015,lcl|WP_012990653_1:0.00014)0.842:0.00378,lcl|WP_002479169_1:0.00014)1:0.19353)0.885:0.05104,lcl|1902107760:0.29653)0.586:0.05694,lcl|1086628492:0.35752)0.142:0.06122,(lcl|1205481870:0.024,lcl|WP_096595963_1:0.02966)1:0.30141)0.998:0.24541,lcl|WP_123144055_1:0.42846)0.955:0.12473,(((lcl|WP_094243907_1:0.01041,lcl|WP_069028652_1:0.01709)0.973:0.06994,lcl|1079777568:0.08442)1:0.25026,(lcl|WP_126110201_1:0.32008,lcl|1021073195:0.42024)0.564:0.05888)0.962:0.11948)0.7:0.04994,(((((((lcl|AZA25341_1:0.00859,lcl|WP_077302281_1:0.0086)0.759:0.00431,lcl|WP_077302290_1:0.00436)0.83:0.00423,lcl|1028579407:0.00016)1:0.41703,(lcl|347525458:0.00015,lcl|WP_014073474_1:0.00014)1:0.28885)0.049:0.07844,((((lcl|1013576905:0.00015,lcl|WP_006290625_1:0.00014)0.936:0.01171,lcl|WP_124891272_1:0.0077)0.602:0.00015,lcl|WP_069775566_1:0.01153)1:0.36282,lcl|1031741869:0.2635)0.983:0.13648)0.856:0.09134,lcl|1200801442:0.37394)0.299:0.04205,lcl|1108368990:0.4503)0.901:0.10028)0.118:0.06926,((lcl|1013190460:0.00014,lcl|WP_047035578_1:0.00014)0.651:0.00015,lcl|WP_044004863_1:0.0038)1:0.3106)1:0.46359,(ref|WP_069732039.1|:0.00014,lcl|WP_069732039_1:0.00014)1:0.93518)0.69:0.11678,(lcl|1046101681:0.25396,lcl|1300925359:0.25694)1:0.66798)0.676:0.10653)0.963:0.11225,(((((((((((((lcl|WP_027333322_1:8.81683154401125e-07,lcl|WP_011113936_1:9.61853523441583e-07)0:0.00014,lcl|WP_014574790_1:0.00386)0:0.00016,lcl|294660601:0.00016)1:0.00015,(lcl|WP_023893739_1:0.00014,lcl|WP_014886264_1:0.00387)0.826:0.00379)1:0.35962,(((lcl|71894593:0.00014,lcl|WP_041352099_1:0.00014)0.863:0.00397,lcl|WP_020002865_1:0.00014)0.458:0.00394,lcl|WP_109537260_1:0.00015)0.999:0.38404)0.736:0.09453,((((lcl|1025901767:0.00386,lcl|WP_004794731_1:0.00787)0.848:0.01384,lcl|WP_046643010_1:0.01028)1:0.15863,lcl|WP_117274955_1:0.14149)0.655:0.07607,(lcl|433625053:0.00016,lcl|WP_015287702_1:0.00014)0.997:0.11915)0.859:0.10745)1:0.32425,(((((((lcl|1012136640:0.00016,lcl|WP_044635167_1:0.00014)0.785:0.00015,lcl|WP_099451753_1:0.00392)0.945:0.05793,lcl|WP_129644564_1:0.08927)0.994:0.14941,lcl|1059617287:0.24627)0.984:0.12072,((lcl|WP_129694603_1:0.00765,lcl|1037503480:0.00767)0.468:0.00381,lcl|WP_060823278_1:0.00015)1:0.22025)0.987:0.15549,lcl|WP_114191008_1:0.43423)0.877:0.1035,(((lcl|193216853:0.00014,lcl|WP_012498348_1:0.00014)1:0.49893,lcl|WP_084522416_1:0.4202)0.54:0.07886,(lcl|1074374233:0.29105,lcl|WP_129646762_1:0.46578)0.859:0.11206)0.987:0.15842)0.816:0.0491)0.996:0.23578,((lcl|47458867:0.00016,lcl|WP_011264552_1:0.00014)1:0.70789,(lcl|1023167405:0.34547,lcl|CDN40828_1:0.39934)0.923:0.17158)0.627:0.09615)0.998:0.297,((((lcl|1015566721:0.00014,lcl|WP_075048453_1:0.00014)0.995:0.08517,lcl|WP_075058358_1:0.13662)0.828:0.05152,lcl|WP_069117186_1:0.16161)0.993:0.19992,lcl|WP_115558501_1:0.31324)1:0.2748)0.942:0.13987,(((((((lcl|1042208887:0.01553,lcl|WP_119362968_1:0.00014)0.405:0.00368,lcl|WP_107029912_1:0.00391)1:0.16671,lcl|1017478633:0.22877)0.874:0.06054,lcl|1500980083:0.28669)0.994:0.23003,(lcl|1012628530:0.00016,lcl|WP_026655773_1:0.00014)1:0.4837)0.988:0.16768,((lcl|1305843049:0.39538,lcl|1121814762:0.541)0.939:0.1397,lcl|WP_125669252_1:0.29036)1:0.41931)0.88:0.09794,((((lcl|1604549418:0.08757,lcl|WP_083686823_1:0.14121)0.743:0.0577,lcl|1305331679:0.23113)0.986:0.13646,(lcl|1021027171:0.00016,lcl|WP_077916262_1:0.00014)1:0.23415)0.872:0.08359,(lcl|1204463954:0.18502,lcl|1805928893:0.19937)0.994:0.17351)1:0.35775)0.094:0.08359)0.277:0.05574,((((((((((lcl|556591141:0.00016,lcl|WP_041614063_1:0.00014)0.555:0.00015,lcl|WP_058710222_1:0.00384)0.988:0.06034,lcl|WP_002460847_1:0.09721)0.973:0.071,((lcl|WP_060552031_1:8.40897304995485e-07,lcl|WP_039643681_1:5.25395199144501e-07)0:0.16143,lcl|WP_085237540_1:0.16188)0.768:0.03828)0.59:0.04799,((lcl|WP_060829976_1:0.00014,lcl|WP_050345680_1:0.00395)0.744:0.0003,lcl|WP_050331072_1:0.01959)1:0.13771)0.224:0.02169,lcl|1086628147:0.27356)0.901:0.03912,(((lcl|WP_105977728_1:0.01171,lcl|WP_061055234_1:0.00014)0.962:0.0456,(lcl|1036739565:0.01937,lcl|WP_070592994_1:0.01784)0.919:0.03019)0.999:0.13361,lcl|1031431168:0.20802)0.994:0.11528)0.532:0.03126,(lcl|1902107855:0.00015,lcl|WP_059107078_1:0.00014)1:0.22146)0.985:0.11465,lcl|WP_096075832_1:0.25741)0.721:0.04783,((lcl|1606238501:0.2072,lcl|1204041024:0.22494)0.996:0.1578,lcl|1805942273:0.19051)0.869:0.08303)1:0.46349)0.883:0.04868,(((((((((((((((((lcl|WP_111686630_1:0.00389,lcl|WP_003097497_1:0.0039)0.756:0.00014,lcl|WP_049528643_1:0.00014)0:0.00014,lcl|WP_014634196_1:0.00391)0.866:0.00391,lcl|WP_113870395_1:0.00392)0:0.00014,(((lcl|55820736:0.00014,lcl|WP_011225726_1:0.00014)0.914:0.00367,lcl|55822628:0.00014)0.95:0.00014,(lcl|WP_014608135_1:0.00391,lcl|WP_014621380_1:0.00392)0.744:0.00014)0:0.00014)0:0.00014,lcl|WP_011227029_1:0.00014)0:0.00015,lcl|WP_002950323_1:0.00392)0.093:0.00016,lcl|WP_065973053_1:0.0039)1:0.11884,((((lcl|WP_046165403_1:0.00786,lcl|1123824275:0.02905)0.751:0.00406,lcl|WP_012130468_1:0.00768)0.476:0.01009,lcl|WP_042361074_1:0.00591)0.995:0.04873,((lcl|WP_003024648_1:0.00394,lcl|WP_037619531_1:0.00014)0.78:0.00389,lcl|WP_021002705_1:0.00394)0.959:0.02428)0.721:0.01542)0.906:0.04015,lcl|WP_128833072_1:0.09696)0.82:0.01838,(((lcl|WP_045797754_1:0.00014,lcl|WP_126440912_1:0.00388)0.938:0.02006,lcl|WP_043878432_1:0.00736)0.166:0.01393,(lcl|WP_012962168_1:0.00014,lcl|WP_058621518_1:0.00772)0.935:0.02539)0.988:0.04982)0.783:0.02791,lcl|WP_037591995_1:0.17305)0.743:0.03537,(lcl|WP_002935600_1:0.08153,lcl|WP_120171879_1:0.04003)0.992:0.07784)0.876:0.03467,lcl|1705312429:0.26335)0.443:0.05958,lcl|1302218916:0.1814)1:0.26618,(((((((((lcl|WP_077276357_1:0.26337,lcl|1902929232:0.21251)0.813:0.0597,lcl|1040366436:0.21551)0.782:0.06968,lcl|1202925801:0.39199)0.35:0.04936,(lcl|1040465381:0.00016,lcl|WP_016251610_1:0.00014)1:0.48893)0.564:0.06018,(lcl|1051096694:0.23439,lcl|1039295946:0.16462)0.988:0.13371)0.839:0.07847,((((lcl|1704724130:0.00937,lcl|WP_025191817_1:0.00661)1:0.29463,(lcl|1304731431:0.31643,lcl|1903172006:0.22682)0.913:0.0902)0.864:0.07101,lcl|1030110378:0.43147)0.976:0.13732,(lcl|1108387864:0.14079,lcl|WP_120771637_1:0.05198)1:0.28771)0.981:0.11338)0.776:0.06057,(((lcl|1108252417:0.05305,lcl|WP_120141937_1:0.04446)1:0.1263,lcl|WP_010018699_1:0.08475)0.912:0.06066,(lcl|1108228223:0.22202,lcl|1108088096:0.27582)0.251:0.05866)1:0.24401)0.984:0.16048,lcl|1031421770:0.48244)0.998:0.2132,lcl|1051117135:0.40599)0.079:0.02992)0.955:0.1099,((((((lcl|1305000459:0.20302,lcl|479188341:0.17365)0.979:0.11573,(lcl|238924076:0.00014,lcl|WP_012742556_1:0.00014)1:0.3807)0.717:0.05435,(lcl|1017413574:0.16454,lcl|1042158835:0.15795)1:0.25125)0.23:0.07083,lcl|1042492723:0.31429)0.817:0.06125,lcl|1042768168:0.32021)0.892:0.1072,lcl|1500980414:0.25075)1:0.3846)0.982:0.13749)0.883:0.08645,((((((lcl|563693591:0.00014,lcl|WP_023789211_1:0.00014)0.998:0.1926,lcl|WP_100254704_1:0.25135)0.996:0.28601,(lcl|507384106:0.00016,lcl|WP_016341165_1:0.00014)1:0.48182)0.973:0.18654,((((lcl|269123825:0.00015,lcl|WP_012859072_1:0.00014)0.999:0.24832,lcl|1902743847:0.22569)1:0.59356,lcl|1205870743:0.55154)0.837:0.11584,lcl|1042306160:0.49227)0.758:0.17304)0:0.07057,(lcl|1008938287:0.00016,lcl|WP_128571632_1:0.00014)1:0.82086)0.103:0.09707,(((lcl|1402049160:0.45018,lcl|1020545058:0.46164)0.434:0.11748,lcl|1500918289:0.61279)0.339:0.11677,lcl|1502317691:0.59035)0.71:0.17556)0.944:0.13061)0.954:0.08576)0.657:0.0771,((((((((((((((((((lcl|345430423:0.00432,lcl|WP_041918280_1:0.00014)0.934:0.02702,(lcl|WP_095176967_1:0.02093,lcl|WP_115912543_1:0.01533)0.821:0.0204)0.997:0.13187,(((lcl|152978061:0.00015,lcl|WP_011979029_1:0.00014)0.993:0.05251,lcl|WP_014991278_1:0.02993)0.91:0.03441,ref|WP_018356571.1|:0.04884)0.998:0.11966)0.989:0.09149,lcl|1607251019:0.20812)0.984:0.09116,(((((gb|AAK03210.1|:5.79720730654182e-07,lcl|15602991:6.38248376704631e-07)0:0.00015,lcl|WP_005751837_1:0.00014)0:0.00016,lcl|WP_108511525_1:0.00773)0.944:0.00014,lcl|WP_005754638_1:0.03539)0.996:0.08592,lcl|WP_126372224_1:0.12445)0.964:0.07622)0.905:0.04891,((lcl|470166766:0.00016,lcl|WP_015432201_1:0.00014)0.986:0.04867,lcl|WP_025236610_1:0.03316)1:0.13168)0.634:0.02403,lcl|WP_126598090_1:0.38469)0.93:0.04722,lcl|WP_126290513_1:0.10429)0.857:0.04842,lcl|1081847089:0.33267)0.951:0.07818,((((((((((lcl|218767587:0.0001,lcl|WP_014582247_1:0.00399)0:0.00013,lcl|WP_002235163_1:0.004)0.666:0.00016,lcl|WP_002214563_1:0.00014)0.965:0.01639,(lcl|WP_004467914_1:0.02448,lcl|WP_002217929_1:0.00996)0.788:0.01106)0.764:0.00404,lcl|WP_111726277_1:0.00016)0.948:0.00016,((((lcl|WP_003710996_1:0.004,lcl|WP_002229881_1:0.00398)0:0.00015,lcl|WP_114934978_1:0.01205)0.324:0.00396,lcl|WP_002256914_1:0.00015)0.776:0.00399,lcl|WP_015815285_1:0.01209)0.757:0.00391)0.992:0.08351,lcl|WP_107854656_1:0.10793)0.532:0.06417,lcl|WP_096294927_1:0.14867)0.984:0.09735,lcl|1093575822:0.22926)0.968:0.09281,lcl|1507042195:0.31147)0.837:0.05182)0.795:0.03508,(lcl|1401687678:0.00016,lcl|WP_003785243_1:0.00785)1:0.28937)0.926:0.07252,(((lcl|1023175330:0.01722,lcl|WP_126304707_1:0.03236)0.981:0.07117,(lcl|WP_123795624_1:0.11968,lcl|1707138112:0.19487)0.598:0.05723)0.978:0.11756,(lcl|1010027818:0.00015,lcl|WP_038499005_1:0.00014)1:0.36217)0.899:0.10613)0.942:0.11083,lcl|1500823234:0.3973)1:0.2408,(((((((lcl|WP_052473823_1:0.06318,lcl|WP_126447708_1:0.07522)0.759:0.02334,lcl|WP_052472776_1:0.09711)0.951:0.05161,lcl|1405683689:0.11539)0.963:0.08018,lcl|1406758986:0.23635)0.842:0.05903,((lcl|222109284:0.00014,lcl|WP_012655175_1:0.00014)1:0.16915,lcl|AMS33622_1:0.18582)0.651:0.06888)1:0.38463,((lcl|1013142230:0.00015,lcl|WP_046860448_1:0.00014)1:0.33211,lcl|1304951260:0.31293)0.986:0.18628)0.978:0.15307,lcl|1502886652:0.47438)0.986:0.17443)0.908:0.1106,((((((((((lcl|1096160138:0.00015,lcl|WP_048723012_1:0.00014)0.845:0.00374,lcl|WP_087094967_1:0.0001)1:0.14939,lcl|1202766293:0.18056)0.819:0.06889,lcl|1505707392:0.14643)1:0.29589,((lcl|1083046715:0.21234,lcl|1301782046:0.21441)0.325:0.089,lcl|1095169032:0.23673)1:0.17569)0.906:0.11071,((((lcl|530600687:0.00015,lcl|WP_020958522_1:0.00014)0.973:0.0275,lcl|WP_050368140_1:0.02057)0.74:0.01498,lcl|WP_081157434_1:0.03853)1:0.23728,lcl|1023816781:0.37696)0.287:0.0869)0.991:0.14636,(lcl|1406861362:0.4351,lcl|1019249903:0.61075)0.983:0.17607)0.34:0.04839,(((((((lcl|1019741558:0.00016,lcl|WP_003452075_1:0.00014)0.82:0.00729,lcl|WP_003473465_1:0.00836)0.999:0.12521,lcl|1038123663:0.18397)0.598:0.05322,lcl|1305009745:0.21317)0.58:0.04743,lcl|1500951377:0.15914)1:0.335,(lcl|220930481:0.00016,lcl|WP_015926468_1:0.00014)1:0.42194)0.392:0.09081,lcl|1042512992:0.46766)0.811:0.07972)0.712:0.05891,((lcl|310780383:0.00015,lcl|WP_013389025_1:0.00014)1:0.51184,lcl|1122728060:0.59462)0.95:0.13236)0.761:0.04482,((((((lcl|1701741246:0.26307,lcl|1124111873:0.14483)0.998:0.24526,lcl|1021281706:0.39201)0.976:0.15077,((lcl|1501727897:0.43303,lcl|WP_107196623_1:0.33849)1:0.3825,lcl|1042230010:0.58491)0.205:0.04948)0.287:0.06006,((lcl|1042495949:0.25621,lcl|1017825267:0.11938)0.755:0.08577,lcl|1040219120:0.20783)1:0.43301)0.842:0.05623,lcl|1029521420:0.63743)0.882:0.05439,((((((lcl|1108214385:0.00014,lcl|WP_010014404_1:0.00014)0.815:0.01723,lcl|WP_068224088_1:0.05907)1:0.208,lcl|WP_104964709_1:0.22405)0.963:0.11478,(lcl|1506689752:0.29078,lcl|1801997418:0.20989)0.97:0.1281)0.932:0.12436,lcl|WP_120783757_1:0.54675)0.724:0.10544,((lcl|1046089402:0.24239,lcl|1305334968:0.21434)0.997:0.25457,lcl|1108147763:0.54059)0.992:0.2629)0.965:0.13203)0.93:0.05868)0.883:0.06139)0.882:0.04168,(lcl|1042336927:0.53193,lcl|1123719033:0.79049)0.944:0.14847)0.918:0.07384,(((((((((lcl|90425960:0.00015,lcl|WP_011474891_1:0.00014)0.992:0.09938,lcl|WP_011501453_1:0.05279)0.999:0.25959,(lcl|1200865125:0.09332,lcl|WP_003611035_1:0.13957)0.998:0.20289)0.794:0.12103,lcl|1306012022:0.30185)0.455:0.10471,lcl|1302582797:0.48816)0.165:0.07683,((((lcl|470213513:0.00016,lcl|WP_015458290_1:0.00014)1:0.29808,(lcl|162147908:0.00394,lcl|WP_012553075_1:0.00014)0.999:0.15843)0.75:0.06162,lcl|1006121998:0.25437)0.942:0.08518,lcl|1200951807:0.35075)0.977:0.12336)1:0.2643,((lcl|34557789:0.00015,lcl|WP_011139288_1:0.00014)1:0.53857,lcl|1079642974:0.5588)0.797:0.09762)0.964:0.17595,(((lcl|189485226:0.00015,lcl|WP_015423234_1:0.00014)1:0.52859,(lcl|1015949727:0.00015,lcl|WP_066045004_1:0.00014)1:0.45571)0.955:0.16816,lcl|1042366668:0.7265)0.359:0.08154)0.929:0.07641,(lcl|1301279486:0.64491,lcl|1200375522:0.5448)0.697:0.09727)0.911:0.07392)0.362:0.03031,((lcl|WP_066184547_1:0.21698,lcl|WP_130234170_1:0.14962)1:0.57028,lcl|1201820750:0.90654)0.489:0.08397)0.739:0.05189)0.372:0.04336,((((((((((((((lcl|WP_002851193_1:0.00014,lcl|WP_032584575_1:0.0038)0.801:0.00381,lcl|WP_057035820_1:0.00378)0.782:0.00378,lcl|WP_052949008_1:0.00015)0.811:0.00759,lcl|WP_115794651_1:0.00014)0.945:0.01142,lcl|WP_002883591_1:0.00015)0.89:0.00771,(((((lcl|WP_002799307_1:0.00014,lcl|WP_070318320_1:0.0038)0:0.00014,lcl|57238545:0.00014)0.229:0.00014,lcl|WP_014517298_1:0.00382)0:0.00014,lcl|WP_020836909_1:0.0038)0.85:0.0038,lcl|WP_038401787_1:0.00014)0.771:0.00381)0.421:0.00016,(((((lcl|WP_052775653_1:0.01139,lcl|WP_002855405_1:0.00381)0.427:0.00759,lcl|WP_002780989_1:0.00015)0.914:0.00375,((lcl|WP_002867064_1:0.00014,lcl|WP_126393853_1:0.00382)0.861:0.0038,lcl|WP_002819068_1:0.00014)0:0.00016)0.899:0.00381,(lcl|WP_002807151_1:7.88491018542983e-07,lcl|WP_052783254_1:9.78775573065558e-07)0:0.00015)0.767:0.0038,lcl|WP_044306278_1:0.01526)0.506:0.00762)0.784:0.00484,((((lcl|WP_002872137_1:0.00379,lcl|WP_069360683_1:0.00378)0:0.00014,(lcl|YP_002344899_1:6.54665446096475e-07,lcl|WP_002797819_1:6.02557905057239e-07)0:0.00014)0.995:0.00015,(lcl|WP_126655108_1:0.00014,lcl|WP_002860689_1:0.00758)0:0.00014)0:0.00015,lcl|WP_070306790_1:0.00761)0.673:0.00275)1:0.18846,(((((lcl|WP_066777444_1:0.03913,lcl|WP_039662671_1:0.01961)0.857:0.00756,lcl|WP_039625279_1:0.01158)0.931:0.02126,lcl|WP_039666903_1:0.03387)0.04:0.01122,lcl|WP_044598269_1:0.01008)0.957:0.05433,lcl|1901544711:0.06056)1:0.16791)0.616:0.05266,(lcl|1500821335:0.00015,lcl|WP_027305219_1:0.00014)1:0.17942)0.107:0.03919,(lcl|1102779145:0.00015,lcl|WP_060663343_1:0.00014)1:0.5607)0.181:0.04153,((lcl|386762034:0.00014,lcl|WP_014667006_1:0.00014)0.865:0.00394,lcl|WP_002957399_1:0.00014)1:0.26714)0.987:0.20251,lcl|WP_064019629_1:0.58601)0.959:0.15912,((((lcl|WP_108911278_1:0.03037,lcl|1501750878:0.05095)0.434:0.01172,lcl|WP_064504568_1:0.04818)1:0.2197,lcl|1049723131:0.40687)0.704:0.09898,((lcl|291276264:0.00016,lcl|WP_013022388_1:0.00014)0.995:0.16576,lcl|WP_066341301_1:0.20444)0.998:0.30997)0.94:0.14311)1:0.32384)0.203:0.04981,(lcl|WP_086333499_1:0.0095,lcl|WP_086302450_1:0.01022)1:0.86179)0.648:0.06335,((((lcl|319957207:0.00015,lcl|WP_013554410_1:0.00014)0.915:0.05667,lcl|BBG66274_1:0.12754)0.977:0.18755,lcl|1013021537:0.36315)1:0.37387,lcl|WP_114842231_1:0.67454)0.998:0.31537)0.844:0.08233,((((((((((((((((((((((((((((((lcl|WP_061868118_1:6.15780291285828e-07,lcl|WP_014708935_1:7.54433992474897e-07)0:0.00014,lcl|387132278:0.00015)0.487:0.00015,lcl|WP_028906300_1:0.00397)0.788:0.00014,(lcl|WP_100023186_1:6.76838334045721e-07,lcl|WP_096406152_1:8.05202705489087e-07)0:0.00794)0.869:0.012,lcl|WP_100021243_1:0.00396)0.887:0.01593,lcl|WP_100019438_1:0.00015)1:0.18676,(((((lcl|WP_089366754_1:0.01885,lcl|WP_120175211_1:0.00534)0.69:0.01429,lcl|WP_050696303_1:0.02939)0.922:0.0409,lcl|WP_060831627_1:0.05661)0.974:0.06204,lcl|1080939373:0.20858)0.125:0.04196,lcl|1080931059:0.15127)0.558:0.02932)0.845:0.0407,(lcl|1042030825:0.18051,lcl|1042500121:0.17457)0.982:0.08225)0.825:0.04048,(((((((lcl|60683388:0.00016,lcl|WP_005791628_1:0.00014)0.925:0.02712,lcl|WP_106069251_1:0.0296)0.988:0.07626,lcl|1042011292:0.16381)0.27:0.03503,lcl|WP_005855544_1:0.12841)0.547:0.01373,((lcl|1042038286:0.2569,lcl|1042770898:0.26537)0.906:0.07792,lcl|1021060265:0.18477)0.561:0.05442)0.938:0.0398,lcl|1085973754:0.19934)0.082:0.01436,lcl|1502326401:0.30405)0.646:0.03771)0.938:0.04275,(((((lcl|1405453121:0.17525,lcl|WP_079559031_1:0.12873)0.958:0.08155,lcl|1200939501:0.13094)1:0.14522,lcl|1801949157:0.2342)0.5:0.034,((lcl|WP_076929697_1:0.13025,lcl|1019019616:0.44966)0.876:0.06623,lcl|1305773154:0.19141)0.946:0.05455)0.982:0.06031,(((lcl|1009664394:0.00015,lcl|WP_038656026_1:0.00014)1:0.1344,(lcl|549484340:0.00016,lcl|WP_022546548_1:0.00014)1:0.20733)0.916:0.04785,((lcl|1701719632:0.06525,lcl|WP_025277699_1:0.11781)0.991:0.10894,lcl|1042358417:0.22733)0.972:0.08372)0.781:0.02579)0.958:0.05524)0.852:0.03196,lcl|1500316207:0.3877)0.802:0.03717,((((((lcl|1023006353:0.03506,lcl|WP_118866787_1:0.00435)0.994:0.09255,lcl|1500348703:0.3148)0.922:0.04606,lcl|1302212066:0.1472)0.977:0.06995,lcl|1305081983:0.16235)0.8:0.04778,lcl|1042728768:0.29184)0.539:0.01679,lcl|1046027290:0.17177)0.996:0.10495)0.342:0.02895,(((((lcl|WP_021679368_1:0.00014,lcl|WP_023847137_1:0.00799)0:0.00013,lcl|WP_054190987_1:0.00399)0.828:0.02602,lcl|1081663217:0.03246)1:0.48649,lcl|1042005702:0.19802)0.93:0.09091,((lcl|261414554:0.00016,lcl|WP_012819985_1:0.00014)1:0.26578,lcl|1042443563:0.32045)0.752:0.07642)0.519:0.04971)0.798:0.06028,(lcl|1056338805:0.24421,lcl|1121119036:0.28149)0.854:0.08287)0.33:0.03981,lcl|1042712207:0.50736)0.23:0.03151,(((lcl|397690169:0.00014,lcl|WP_014855846_1:0.00016)1:0.2534,lcl|1115750242:0.225)0.605:0.06057,(lcl|385811610:0.00789,lcl|WP_014561874_1:0.00016)1:0.27186)0.968:0.09279)0.61:0.04435,(((((((lcl|1005759929:0.00015,lcl|WP_008582096_1:0.00014)0.968:0.04993,lcl|WP_067760336_1:0.05304)0.996:0.11318,(lcl|WP_098193376_1:0.17607,lcl|1803365050:0.15832)0.9:0.06279)0.883:0.05798,lcl|1405371597:0.22336)0.951:0.07516,lcl|1082531922:0.22905)0.894:0.06549,lcl|AMS26835_1:0.32228)0.787:0.05656,(((lcl|1206939080:0.09755,lcl|WP_068397883_1:0.16709)0.967:0.10501,lcl|1016673776:0.31059)0.922:0.08819,(lcl|1122722490:0.36617,lcl|1900276751:0.38643)0.542:0.06161)0.428:0.08215)0.842:0.0551)0.839:0.02766,(((((((((lcl|WP_076701792_1:0.14292,lcl|WP_068481081_1:0.10101)0.933:0.04221,lcl|WP_108877825_1:0.18453)0.932:0.0385,((lcl|295136245:0.00014,lcl|WP_013073785_1:0.00016)0.999:0.13617,lcl|1904327300:0.20917)0.843:0.02748)0.95:0.05422,((lcl|1101275907:0.12645,lcl|WP_116787332_1:0.11909)0.983:0.0805,(lcl|392391492:0.00015,lcl|WP_014791818_1:0.00014)1:0.3296)0.783:0.03737)0.944:0.06137,(lcl|1506886761:0.15516,lcl|WP_107011024_1:0.08131)0.973:0.07514)0.702:0.04947,((lcl|408489715:0.00015,lcl|WP_015022953_1:0.00014)1:0.28939,lcl|WP_070235794_1:0.18612)0.06:0.07602)0.984:0.0899,(((((((lcl|WP_011963638_1:9.73241696582337e-07,lcl|YP_001296402_1:8.41682172741983e-07)0:0.00014,lcl|150025576:0.00016)0.958:0.01632,lcl|SHH94351_1:0.00342)0.811:0.01182,lcl|WP_066331516_1:0.05141)0.927:0.02214,lcl|WP_108741994_1:0.08107)0.507:0.03232,lcl|WP_129538187_1:0.03263)1:0.09457,lcl|WP_109567990_1:0.15287)0.978:0.07055)0.464:0.05417,((lcl|390944705:0.00014,lcl|WP_014773651_1:0.00015)1:0.13523,(lcl|1300964428:0.14315,lcl|WP_112782658_1:0.06554)0.993:0.10938)0.972:0.09332)0.999:0.19933,((lcl|WP_057952185_1:0.00014,lcl|1014918541:0.00016)0.999:0.21516,lcl|1078994657:0.46974)0.842:0.10362)0.541:0.06743)0.941:0.06692,lcl|1402605860:0.47632)0.862:0.04743,(((((((((((((((lcl|WP_034735329_1:0.0286,lcl|WP_076351461_1:0.0195)0.816:0.01016,lcl|WP_045497876_1:0.01117)0.941:0.01946,lcl|WP_065398221_1:0.02107)0.899:0.01791,((lcl|WP_103292746_1:0.03314,lcl|WP_050022726_1:0.0222)0.997:0.05062,lcl|WP_124985916_1:0.03709)0.737:0.00495)0.474:0.00424,((lcl|WP_045179908_1:0.02038,lcl|WP_104917100_1:0.01211)0.759:0.00418,lcl|WP_047033643_1:0.00388)1:0.0717)0.926:0.02086,(lcl|WP_123856219_1:0.04411,lcl|WP_123941182_1:0.03923)0.892:0.01549)0.795:0.00441,((((lcl|WP_123871597_1:0.00014,lcl|WP_123899898_1:0.00786)0.983:0.02912,(lcl|WP_089767575_1:0.00837,lcl|VFB02499_1:0.00754)0.199:0.00455)0.36:0.00835,lcl|WP_123880392_1:0.07823)0.932:0.02717,(lcl|WP_076559077_1:0.01191,lcl|WP_079465814_1:0.01189)0.969:0.02106)0.115:0.00042)0.987:0.06569,((((lcl|313206287:0.00014,lcl|WP_004918209_1:0.00014)0.912:0.00392,lcl|WP_079206932_1:0.00015)0.1:0.00016,lcl|WP_014938038_1:0.00791)0.983:0.06545,lcl|WP_128501546_1:0.11952)0.984:0.06388)0.933:0.04597,((((((lcl|WP_041998500_1:0.00793,lcl|WP_098029596_1:0.0079)0.136:0.00014,lcl|WP_013997567_1:0.00395)0.441:0.00398,(lcl|WP_095918473_1:0.00392,lcl|WP_095916789_1:0.00015)0.834:0.00394)0.904:0.00016,lcl|WP_126321325_1:0.01196)0:0.00014,(lcl|WP_095893405_1:0.01194,lcl|WP_095896903_1:0.00014)0.976:0.01193)0.787:0.00395,lcl|WP_095911831_1:0.00015)0.999:0.11417)0.763:0.01777,((lcl|1095764543:0.06378,lcl|WP_124784000_1:0.1026)0.899:0.06755,lcl|WP_016200141_1:0.12845)0.913:0.05667)0.928:0.05685,((lcl|1027782952:0.00387,lcl|WP_088593992_1:0.00399)0:0.00015,lcl|WP_053581144_1:0.01193)1:0.20985)0.999:0.16197,(lcl|325955458:0.00015,lcl|WP_013598929_1:0.00014)1:0.27311)0.914:0.0873,(((lcl|1604507725:0.10216,lcl|WP_100945245_1:0.06897)0.997:0.11174,lcl|WP_114902880_1:0.15818)0.858:0.06317,(lcl|1201649440:0.02854,lcl|WP_102995111_1:0.03577)0.998:0.14441)0.959:0.09625)0.797:0.05844,lcl|WP_095075091_1:0.31635)1:0.31857,((lcl|1122732825:0.2905,lcl|1122717269:0.12437)1:0.3122,lcl|1802651708:0.37997)0.874:0.08652)0.827:0.0618)0:0.04282,((lcl|327405118:0.00016,lcl|WP_013687885_1:0.00014)1:0.4655,lcl|1404684153:0.39204)0.785:0.08522)0.794:0.05353,lcl|1103050570:0.5916)0.696:0.05078,lcl|WP_106053874_1:0.70472)0.323:0.03326,(((((((((((((lcl|1075484672:0.3252,lcl|WP_106042832_1:0.14895)0.617:0.05941,lcl|1081216382:0.21803)0.769:0.024,((lcl|1042444343:0.3013,lcl|1018375927:0.17533)0.178:0.03634,lcl|1080933271:0.26636)0.6:0.03224)0.958:0.07511,lcl|1042628375:0.27532)0.993:0.11419,(lcl|1305009041:0.31963,lcl|1023738906:0.2168)0.988:0.12316)0.321:0.03049,lcl|1305586900:0.28367)0.997:0.1784,lcl|1024334554:0.21254)0.86:0.0799,(lcl|1014918475:0.00015,lcl|WP_057952130_1:0.00014)1:0.44923)0.41:0.02196,(((((((lcl|365959405:0.00016,lcl|WP_014164462_1:0.00014)0.96:0.02642,lcl|WP_065213637_1:0.01314)0.998:0.10169,(lcl|WP_063743332_1:0.00014,lcl|WP_060381525_1:0.00388)0.998:0.10155)0.916:0.05688,lcl|WP_069797276_1:0.14518)0.255:0.0305,(lcl|WP_100996832_1:0.20783,lcl|WP_076615823_1:0.1274)0.156:0.07855)1:0.26777,(lcl|1404807969:0.00015,lcl|WP_024742460_1:0.00014)1:0.29243)0.486:0.05911,((lcl|1015870645:0.00015,lcl|WP_068206404_1:0.00014)0.998:0.15959,lcl|1305916799:0.21785)0.9:0.06349)1:0.25647)0.728:0.0503,((lcl|530892606:0.00014,lcl|WP_020964485_1:0.00014)1:0.31904,lcl|1020262716:0.29268)1:0.25872)0.914:0.09008,((lcl|1008537554:0.00015,lcl|WP_024267365_1:0.00014)1:0.6449,(lcl|1009337546:0.00015,lcl|WP_038561147_1:0.00014)1:0.2286)0.157:0.08942)0.799:0.06262,lcl|1304728855:0.58602)0.899:0.05722,(lcl|1300804779:0.61127,lcl|WP_114984027_1:0.48849)0.501:0.1013)0.692:0.047)0.916:0.07426,(lcl|1122705453:0.70536,lcl|1102891327:0.49575)0.931:0.18542)0.99:0.1478,((((lcl|1123699681:0.18077,lcl|1122724990:0.26931)0.984:0.15247,lcl|1302833305:0.56701)0.251:0.04558,lcl|1122746819:0.55318)0.653:0.09431,lcl|1122734987:0.74027)0.923:0.12557)0:0.02107,((((((lcl|1115366452:0.80334,lcl|1302299143:0.3891)0.868:0.16817,lcl|WP_095415414_1:0.32619)0.723:0.05704,(lcl|1013240384:0.00016,lcl|WP_052882490_1:0.00014)1:0.56782)0.52:0.03885,((lcl|1804039073:0.49168,lcl|1502369891:0.59076)0.611:0.13156,lcl|1404431896:0.54693)0.903:0.09356)0.835:0.06268,(lcl|WP_083732291_1:0.25973,lcl|WP_082846127_1:0.29398)1:0.24152)1:0.1756,((((lcl|154250554:0.00014,lcl|WP_011995012_1:0.00014)0.998:0.22978,lcl|1102611799:0.34317)0.995:0.20664,lcl|1305243345:0.49343)0.988:0.21113,(((lcl|WP_085755462_1:0.23794,lcl|WP_077538520_1:0.25231)0.988:0.20822,lcl|AQT67651_1:0.3099)0.998:0.23843,lcl|1017301194:0.60844)0.854:0.0906)0.197:0.039)0.948:0.11542)0.96:0.1441,(((lcl|1006752990:0.00014,lcl|WP_082027627_1:0.00014)1:0.69402,lcl|WP_114562744_1:0.55479)0.152:0.09652,lcl|1506416756:0.4579)1:0.56369)0.337:0.12064,((((((((((((((((((lcl|WP_113667872_1:0.00014,lcl|1079302608:0.00424)1:0.1651,(lcl|1008634938:0.08047,lcl|WP_115377716_1:0.09819)0.648:0.03663)0.955:0.06603,lcl|WP_120251734_1:0.07922)0.984:0.09415,lcl|1050196839:0.19255)0.99:0.09492,(((lcl|1106673251:0.17988,lcl|1089292576:0.15111)0.956:0.06515,lcl|1089572863:0.15567)0.534:0.05897,(lcl|1095933305:0.1315,lcl|WP_120219130_1:0.13091)1:0.20563)0.976:0.08807)0.532:0.06969,(((((lcl|1106893642:0.18607,lcl|1092577842:0.15923)0.989:0.09836,(lcl|1205434080:0.14627,lcl|1302572404:0.24702)0.711:0.05935)0.578:0.04629,(((lcl|WP_050475450_1:0.00014,lcl|1097565753:0.00015)0.92:0.02569,lcl|WP_058898101_1:0.01308)1:0.16751,lcl|AQS41336_1:0.30508)0.246:0.04064)0.705:0.06728,lcl|WP_064329369_1:0.24857)0.998:0.1471,lcl|1507120028:0.41222)0.385:0.0312)0.617:0.05492,(((((lcl|159042957:0.00015,lcl|WP_012177080_1:0.00014)0.998:0.07952,(lcl|WP_048531595_1:0.06651,lcl|WP_081533143_1:0.03058)0.9:0.03347)0.989:0.0914,(lcl|1049570136:0.17875,lcl|1017249718:0.22244)0.923:0.06632)0.348:0.0477,lcl|1063648579:0.19772)0.299:0.06179,(lcl|WP_066137202_1:0.29322,lcl|WP_066816051_1:0.2087)0.938:0.0798)1:0.15417)0.989:0.14325,(lcl|1305244387:0.37126,lcl|1301910457:0.32314)0.998:0.22802)0.915:0.071,((lcl|1405359852:0.33725,lcl|WP_011314258_1:0.19157)0.293:0.07025,lcl|1405698402:0.67881)0.573:0.05942)0.224:0.02046,((((lcl|WP_012973523_1:0.00014,lcl|288957740:0.00014)1:0.20664,(lcl|WP_109331999_1:0.03933,lcl|1306006742:0.22788)0.99:0.11133)0.98:0.12396,lcl|1206933995:0.33977)0.795:0.07046,(lcl|WP_111065913_1:0.14163,lcl|1086777567:0.16313)1:0.20835)0.955:0.06949)0.855:0.03562,((lcl|1103509409:0.55189,lcl|1107051876:0.33013)0.984:0.22057,lcl|1701627323:0.59995)0.939:0.13802)0.498:0.05495,((((((((((lcl|121608212:0.00012,lcl|WP_011809012_1:0.00014)0.97:0.04673,lcl|WP_013517128_1:0.07459)0.253:0.02229,(lcl|WP_013592778_1:0.05697,lcl|WP_043213453_1:0.16366)0.853:0.03811)0.451:0.01171,lcl|WP_121730026_1:0.03706)0.954:0.07552,lcl|WP_082203005_1:0.18198)0.677:0.05052,((lcl|AJP48395_1:0.09698,lcl|WP_126462102_1:0.12866)0.306:0.03596,lcl|WP_114562699_1:0.20644)0.931:0.0578)0:0.06111,lcl|1100302629:0.2531)0.453:0.06289,(lcl|304313028:0.00015,lcl|WP_013263447_1:0.00014)1:0.33593)0.873:0.06594,(lcl|1704879193:0.35333,lcl|WP_105885337_1:0.29281)0.917:0.09042)0.658:0.0664,(lcl|1805295858:0.00015,lcl|WP_118909447_1:0.02073)1:0.29401)0.964:0.10488)0.922:0.11731,lcl|1042367957:0.52697)0.875:0.12428,lcl|1305825573:0.67278)0.906:0.11205,((((lcl|1702871737:0.33754,lcl|1046024314:0.31236)0.987:0.21093,lcl|1042351766:0.79041)0.904:0.11976,lcl|1902872827:0.50408)0.315:0.09936,lcl|1048010745:0.69012)0.822:0.06979)0.594:0.05279,lcl|1303296200:0.8074)0.521:0.05201,(((lcl|294086112:0.00391,lcl|WP_083775322_1:0.00014)1:0.67469,lcl|1301164118:0.62165)0.881:0.12043,(lcl|1306081786:0.7133,lcl|1406838360:0.64819)0.559:0.08652)0.788:0.07746)0.928:0.09926,(((((lcl|189485060:0.00015,lcl|WP_015423069_1:0.00014)0.744:0.00673,lcl|WP_096525291_1:0.01524)0.999:0.33657,(lcl|187250661:0.00014,lcl|WP_012414421_1:0.00014)0.995:0.28378)0.987:0.33735,(lcl|325972002:0.00016,lcl|WP_013607848_1:0.00014)1:0.59439)1:0.44901,((lcl|471261879:0.00015,lcl|WP_015469617_1:0.00014)1:0.68722,lcl|1305516282:0.67531)0.886:0.15283)0.877:0.12533)0.818:0.08286)0.288:0.0543,(((((((((((lcl|1012950237:0.00015,lcl|WP_035106816_1:0.00014)1:0.34493,lcl|1046525650:0.25544)0.891:0.10532,lcl|1300804018:0.29493)0.658:0.10031,lcl|WP_123926133_1:0.55409)0.235:0.06951,lcl|1302160568:0.47507)0.098:0.06718,((lcl|38232679:0.00016,lcl|WP_003853357_1:0.00014)0.699:0.00549,(lcl|WP_014301100_1:0.00014,lcl|WP_085666228_1:0.00396)0.696:0.00655)1:0.36005)0.869:0.05588,((lcl|1008838174:0.00015,lcl|WP_081751572_1:0.00014)1:0.38525,lcl|1701437024:0.53312)0.141:0.10398)0.956:0.11369,((((((lcl|1031798794:0.04756,lcl|WP_072457085_1:0.02174)0.998:0.11413,lcl|WP_074633348_1:0.114)0.96:0.10337,lcl|1027795083:0.18061)0.989:0.16983,lcl|1707363753:0.31178)0.961:0.11154,((lcl|1304884296:0.26859,lcl|WP_076389497_1:0.21779)1:0.26897,(lcl|1028617000:0.18068,lcl|WP_106109951_1:0.18243)1:0.23461)0.264:0.04653)0.75:0.08097,(lcl|1018240744:0.46939,lcl|1021079877:0.55894)0.445:0.07092)0.989:0.11518)0.771:0.04438,(((((lcl|384200945:0.00015,lcl|WP_007055219_1:0.00014)0.993:0.14595,(lcl|283456134:0.00016,lcl|WP_012902198_1:0.00014)1:0.22241)0.994:0.15944,(((lcl|1019025909:0.00016,lcl|WP_040590468_1:0.00014)1:0.21669,lcl|1306032875:0.32605)0.874:0.08381,lcl|1041308052:0.31008)0.818:0.11186)0.181:0.06559,(lcl|1508316199:0.38531,lcl|WP_095508031_1:0.26941)0.955:0.12687)1:0.28359,lcl|1508299688:0.54827)0.927:0.10872)0.707:0.05481,lcl|WP_082312918_1:0.54307)0.871:0.06935,(((lcl|1014328887:0.00015,lcl|WP_053961989_1:0.00014)1:0.59183,(lcl|117929157:0.00016,lcl|WP_083760581_1:0.00014)1:0.48025)0.792:0.09003,((lcl|1706994646:0.14521,lcl|1706457985:0.17974)0.998:0.24573,lcl|1806135938:0.67019)0.982:0.16618)0.889:0.06298)1:0.60876)0.919:0.10655)0.841:0.16615,(((((lcl|1902876627:0.70014,lcl|1042761080:0.74447)0.151:0.08329,lcl|WP_052724374_1:0.70405)0.884:0.1116,(lcl|1303516351:0.4407,lcl|1402545812:0.30395)0.997:0.34341)0.204:0.09146,((lcl|1013475968:0.00015,lcl|WP_052571011_1:0.00014)1:0.41619,lcl|1403646505:0.40531)0.995:0.37448)1:0.55467,((((lcl|WP_022196947_1:6.78872806510944e-07,lcl|WP_012421033_1:5.37572488390015e-07)0:0.00014,lcl|187736488:0.00015)0.708:0.00639,lcl|WP_102737402_1:0.01097)0.969:0.24347,lcl|WP_067777312_1:0.25838)1:0.9072)0.847:0.12394)1:0.64058,((((((((((((((((lcl|21229351:0.00015,lcl|WP_011035139_1:0.00014)0.978:0.0294,lcl|WP_048046929_1:0.01494)0.904:0.02055,lcl|WP_048138743_1:0.03172)0.643:0.01696,lcl|BAW29884_1:0.03914)0.877:0.02189,lcl|WP_048174617_1:0.04589)0.998:0.11111,(lcl|1012768158:0.00016,lcl|WP_048143427_1:0.00014)1:0.1261)0.974:0.06248,((((((lcl|1001060933:0.00014,lcl|WP_011498697_1:0.00014)0.968:0.02606,lcl|WP_011498707_1:0.07775)0.733:0.01293,lcl|WP_011498715_1:0.05259)0.135:0.00953,lcl|WP_048205874_1:0.06624)0.801:0.07818,lcl|WP_072560461_1:0.17681)0.941:0.06951,(lcl|1003061109:0.00015,lcl|WP_013037755_1:0.00014)1:0.12912)0.908:0.05844)0.624:0.03297,(lcl|1006876752:0.00016,lcl|WP_015052109_1:0.00014)1:0.18788)0.92:0.04936,(lcl|1049349691:0.08605,lcl|WP_015052123_1:0.07312)0.845:0.05848)0.789:0.04254,(((lcl|1092772059:0.22103,lcl|1804948302:0.1797)0.464:0.05632,(lcl|1007211065:0.00014,lcl|WP_015285994_1:0.00014)1:0.20594)0.991:0.12234,lcl|1123715547:0.16535)0.92:0.06972)1:0.30875,lcl|1205501070:0.55539)0.587:0.07913,(lcl|1089838800:0.05709,lcl|AYK15997_1:0.08936)1:0.59761)0.81:0.15972,(((lcl|147921327:0.00014,lcl|WP_012036961_1:0.00014)1:0.54342,(lcl|1003029982:0.00014,lcl|WP_008082266_1:0.00014)1:0.25778)0.54:0.07416,lcl|1088787942:0.33504)0.994:0.31945)0.885:0.18104,((((((lcl|407462288:0.00015,lcl|AFS80663_1:0.00014)0.998:0.0867,lcl|WP_048116294_1:0.09654)0.934:0.06198,lcl|WP_014965005_1:0.05705)0.998:0.24191,(lcl|1012275475:0.00014,lcl|WP_048116369_1:0.00014)1:0.46149)0.383:0.08989,((lcl|1009740616:0.00016,lcl|AIF83429_1:0.00014)1:0.38495,lcl|CUR52050_1:0.22251)0.986:0.16873)0.755:0.12595,lcl|CUR51627_1:0.2029)1:0.81468)0.922:0.21666,((((((((((lcl|1016257704:0.00016,lcl|WP_067185197_1:0.00014)0.999:0.33891,lcl|1107488279:0.42338)0.822:0.15032,lcl|WP_120702899_1:0.70401)0.838:0.07611,(lcl|1113746407:0.13736,lcl|WP_109888897_1:0.12933)1:0.39585)0.928:0.14052,lcl|1301612399:0.57641)0.447:0.05402,((lcl|1073575205:0.48168,lcl|1301613599:0.38022)0.951:0.15421,lcl|1073576660:0.41982)0.898:0.11975)0.945:0.24534,lcl|WP_114912537_1:0.65101)0.986:0.34501,((((lcl|1040203739:0.00015,lcl|WP_016575644_1:0.00014)0.926:0.11027,lcl|WP_067350814_1:0.15617)1:0.7542,lcl|1201024481:0.47062)0.368:0.09902,lcl|1807021934:0.67184)1:0.76726)0.559:0.12109,((((lcl|WP_082633023_1:8.58779114767604e-07,lcl|WP_082633029_1:7.91440605660208e-07)0:0.00014,lcl|1015057372:0.00016)0.938:0.0991,(lcl|1013149772:0.00015,lcl|WP_046850288_1:0.00014)0.968:0.11797)1:0.6523,((lcl|325980970:0.00014,lcl|WP_013646285_1:0.00014)0.957:0.13622,(lcl|1013150027:0.00016,lcl|WP_046850500_1:0.00014)0.975:0.16221)0.996:0.39711)1:0.50579)0.916:0.27997,lcl|WP_100668584_1:1.31658)0.683:0.05877)0.917:0.21994,(((((lcl|1003:6.33842905543533e-07,gb|OJI07454.1|:7.52292867094113e-07,lcl|1004:7.2250257176575e-07)0:0.15712,lcl|1005:0.14872)0.999:0.33106,(lcl|1006:9.48077775220581e-07,gb|OJI08768.1|:5.30065234320514e-07)0:0.55572)0.785:0.10866,gb|APG80665.1|:0.69158)0.578:0.11907,((lcl|1011:9.47088271822556e-07,gb|KZX85787.1|:9.23337933679608e-07)0:0.73465,(ref|WP_113743934.1|:6.52643290941365e-07,lcl|1007:6.61185876806293e-07)0:0.45023)0.955:0.26957)1:1.28963)0.677:0.16104)0.934:0.18014)0.915:0.25955,(((((lcl|ADX82117_1:8.1411940842311e-07,lcl|WP_014512282_1:8.53605635237534e-07)0:0.00014,lcl|385772765:0.00015)0.997:0.29497,((lcl|70607609:0.00014,lcl|WP_011278688_1:0.00014)0.945:0.06852,lcl|WP_069284490_1:0.10912)0.999:0.28498)0.96:0.27569,(lcl|156937861:0.00016,lcl|WP_012123214_1:0.00014)1:0.84495)0.954:0.3114,(lcl|119720226:0.00014,lcl|WP_011752983_1:0.00014)1:1.07347)0.987:0.51086)0.697:0.21435,((((((((((((((((((((((((((((((lcl|WP_002514611_1:0.00014,lcl|386070350:0.00015)0.981:0.03832,lcl|WP_069102293_1:0.02441)0.958:0.03726,lcl|WP_021105458_1:0.00923)0.196:0.01609,lcl|WP_004809670_1:0.03899)1:0.17951,(lcl|WP_077686918_1:0.03002,lcl|WP_077349297_1:0.02223)1:0.17864)0.103:0.00624,(lcl|WP_028703771_1:0.00014,lcl|1305230837:0.00016)1:0.16975)0.903:0.04778,(lcl|WP_044658493_1:0.00014,lcl|1103922588:0.00015)1:0.29839)0.995:0.15968,(lcl|1029926808:0.05753,lcl|WP_116114826_1:0.05226)1:0.18791)0.007:0.03621,lcl|1095953182:0.21213)0.984:0.0931,lcl|WP_028327945_1:0.11123)0.815:0.02958,(lcl|258653218:0.00014,lcl|WP_015748253_1:0.00014)1:0.15282)0.129:0.02397,(((((lcl|1013763151:0.00015,lcl|WP_060594697_1:0.00014)0.863:0.01835,lcl|54026395:0.18871)0.988:0.07219,lcl|WP_098693953_1:0.07902)0.556:0.02666,lcl|WP_071927939_1:0.10638)0.998:0.10572,lcl|1804879206:0.18726)0.832:0.04646)0.831:0.03555,((((((lcl|WP_013410720_1:0.00014,lcl|312134081:0.00014)0.879:0.02491,lcl|WP_081892919_1:0.06423)0.989:0.09132,(lcl|WP_065523466_1:0.00447,lcl|WP_014698189_1:0.00014)0.999:0.10636)0.948:0.07736,(lcl|1508327510:0.05152,lcl|WP_129236772_1:0.01496)0.958:0.06844)1:0.28473,(((lcl|1014631814:0.00015,lcl|WP_054678828_1:0.00014)0.992:0.06616,lcl|WP_101307058_1:0.07435)0.941:0.04601,lcl|1080901702:0.35993)0.409:0.03322)0.932:0.04989,(((((lcl|433603791:0.00016,lcl|WP_015099400_1:0.00014)1:0.14894,lcl|WP_054051048_1:0.07986)0.642:0.03539,lcl|WP_091795486_1:0.16499)0.215:0.03942,(lcl|1503969077:0.02626,lcl|WP_016699969_1:0.00164)1:0.22958)0.954:0.06086,((lcl|1701629016:0.18456,lcl|WP_129191090_1:0.19555)0.658:0.04679,(lcl|332669040:0.00016,lcl|WP_013769690_1:0.00014)0.999:0.18286)0.837:0.05738)0.311:0.02445)0.978:0.07418)0.614:0.04075,((lcl|WP_027692256_1:0.00014,lcl|1012005749:0.00016)1:0.23828,lcl|1402652559:0.19227)0.938:0.05578)0.695:0.02922,((((lcl|159038158:0.00015,lcl|WP_012182721_1:0.00014)0.997:0.08161,lcl|WP_013733010_1:0.08325)0.938:0.046,(lcl|1504163081:0.13291,lcl|WP_122980445_1:0.08731)0.921:0.05178)0.999:0.14417,(lcl|1403809819:0.08751,lcl|WP_101609299_1:0.13922)0.999:0.1467)0.791:0.02369)0.831:0.02506,((((lcl|1500616600:0.23145,lcl|1804498171:0.45967)0.732:0.06347,lcl|WP_108718916_1:0.31447)0.545:0.07979,(lcl|1017471879:0.15966,lcl|1037191776:0.18679)0.998:0.21336)0.444:0.04001,(lcl|WP_006897192_1:0.06732,lcl|1024153750:0.13395)0.999:0.16168)0.454:0.03795)0.905:0.04501,(((((((((((lcl|WP_119825693_1:0.00014,lcl|WP_128839412_1:0.00463)0.77:0.00462,lcl|WP_084993632_1:0.00936)0.777:0.00851,lcl|WP_084747795_1:0.00552)0.769:0.02279,(lcl|182437340:0.00016,lcl|WP_012379974_1:0.00014)0.952:0.03727)1:0.10827,(lcl|WP_128789705_1:0.09285,lcl|WP_069978582_1:0.11363)0.529:0.03173)0.912:0.04781,(lcl|WP_086158859_1:0.11882,lcl|1088921518:0.23054)0.29:0.03234)0.997:0.08163,((((((lcl|269126905:0.00015,lcl|WP_012853021_1:0.00014)0.996:0.05989,lcl|WP_119730095_1:0.02352)0.99:0.09415,lcl|WP_013131779_1:0.06369)0.999:0.13589,lcl|1305133772:0.11834)0.852:0.03284,(lcl|1013180929:0.00014,lcl|WP_047014801_1:0.00014)1:0.2525)0.01:0.04202,lcl|1207209414:0.25379)0.25:0.0243)0.831:0.02446,(((((((lcl|WP_055419583_1:0.01489,lcl|WP_053140081_1:0.0464)0.905:0.02069,lcl|WP_109295766_1:0.04482)0.771:0.02238,lcl|WP_127180059_1:0.11042)0.881:0.02368,lcl|WP_014677447_1:0.13463)0.521:0.02755,((lcl|357409215:0.00014,lcl|WP_014140734_1:0.00014)0.777:0.00873,lcl|WP_015580444_1:0.00135)0.953:0.06148)0.986:0.07634,((((lcl|1201837689:0.0979,lcl|WP_008739540_1:0.05935)0.906:0.04175,lcl|WP_114059267_1:0.10257)0.859:0.04643,(lcl|256393069:0.00015,lcl|WP_015792521_1:0.00014)1:0.2143)0.031:0.03631,lcl|WP_111490094_1:0.12584)0.126:0.01762)0.922:0.03563,(lcl|1200661971:0.06154,lcl|WP_038524034_1:0.04903)0.991:0.07445)0.642:0.04644)0.715:0.01371,(((lcl|1102298243:0.00439,lcl|1505879703:0.00438)1:0.18104,lcl|1503694066:0.19857)0.717:0.05809,lcl|1207269442:0.15826)0.545:0.03153)0.948:0.07474,((lcl|297560256:0.00015,lcl|WP_013152331_1:0.00014)0.971:0.06897,lcl|1207241811:0.19978)0.989:0.14411)1:0.26012,lcl|1084824275:0.40363)0.848:0.05952)0.833:0.04712,((((((((((((((((((lcl|WP_039662979_1:0.00442,lcl|WP_108726133_1:0.00014)0.834:0.00444,(lcl|WP_025296980_1:0.00014,lcl|WP_126714514_1:0.00896)0:0.00014)0.954:0.0388,lcl|WP_126416579_1:0.07799)0.966:0.06057,(lcl|298345382:0.00014,lcl|WP_004008256_1:0.00014)1:0.12648)0.879:0.02866,(lcl|WP_123934886_1:0.06051,lcl|WP_123959760_1:0.01422)0.991:0.07727)0.714:0.01532,(((lcl|WP_014309767_1:0.00456,lcl|WP_014307731_1:0.00014)0:0.00015,lcl|WP_014302667_1:0.00461)0.964:0.00015,(lcl|WP_029589677_1:0.00014,lcl|WP_049791608_1:0.00456)0.807:0.00907)0.984:0.06276)0.993:0.09212,((lcl|1014359140:0.00016,lcl|WP_082346634_1:0.00014)0.848:0.00928,lcl|WP_082345601_1:0.00016)1:0.27318)0.834:0.03113,lcl|1122358985:0.26482)0.533:0.03079,((((lcl|WP_070361635_1:0.09894,lcl|WP_098388830_1:0.04461)0.946:0.0389,(lcl|WP_108404760_1:0.15205,lcl|WP_051952361_1:0.13085)0.339:0.01735)0.925:0.0361,((lcl|WP_012361191_1:0.00014,lcl|172041644:0.00015)0.903:0.02197,lcl|WP_015382088_1:0.03039)1:0.11271)0.272:0.04998,(((lcl|WP_010187422_1:0.01952,lcl|WP_042531752_1:0.06148)0.987:0.07998,lcl|WP_042379760_1:0.11925)0.714:0.03529,lcl|WP_006822357_1:0.22206)0.671:0.04528)0.981:0.08673)0.884:0.03085,lcl|1900150184:0.21067)0.818:0.02089,(lcl|WP_083666746_1:0.19463,lcl|1104913449:0.18343)0.958:0.06703)0.822:0.0268,(((((lcl|WP_046646233_1:0.00014,lcl|1090771713:0.00014)0.858:0.00015,lcl|WP_062043660_1:0.01349)1:0.23671,(lcl|WP_052437930_1:0.01515,lcl|1011310511:0.00379)0.993:0.10257)0.266:0.04194,(((lcl|WP_034965228_1:5.54841436348092e-07,lcl|WP_011273274_1:6.87400473987877e-07)0:0.01419,lcl|68535718:0.01917)1:0.23429,(lcl|WP_025253413_1:0.00015,lcl|1502321981:0.01786)1:0.12771)0.944:0.07417)0.76:0.053,lcl|1017832363:0.30305)0.725:0.0396)0.986:0.08858,(lcl|WP_096801833_1:0.08516,lcl|1201795121:0.14269)0.999:0.15401)0.916:0.06808,lcl|WP_127843282_1:0.25615)0.991:0.12942,lcl|1031555225:0.30089)0.26:0.03903,(lcl|WP_110110703_1:0.31195,lcl|1113737775:0.17873)0.951:0.09472)0.934:0.06125,((((((((lcl|WP_053586047_1:0.03348,lcl|WP_126413849_1:0.0324)0.953:0.02354,lcl|WP_106110460_1:0.02371)0.868:0.01427,(lcl|WP_127843152_1:0.09779,lcl|1045825922:0.09166)0.901:0.03739)0.815:0.0125,((lcl|WP_077240394_1:0.00922,lcl|WP_081171554_1:0.04151)0.744:0.00589,lcl|WP_026428217_1:0.03735)0.876:0.01728)0.876:0.01594,lcl|WP_108714817_1:0.11682)0.27:0.01067,(lcl|WP_108966298_1:0.00016,lcl|WP_103062190_1:0.01377)0.987:0.06113)0.998:0.16378,lcl|1080886805:0.33519)0.173:0.09406,lcl|1049780025:0.54955)0.948:0.09399)0.497:0.04218,(((lcl|1081270967:0.12886,lcl|1706334259:0.1459)0.956:0.12406,lcl|1304843535:0.31787)0.116:0.05045,lcl|1305467322:0.36932)0.926:0.06341)0.818:0.04099)0.794:0.02705,(((((((((((((((((((lcl|WP_012997659_1:0.00014,lcl|290580135:0.00015)0.841:0.00443,lcl|WP_002267333_1:0.00014)0.841:0.00442,lcl|WP_002268884_1:0.00015)0.762:0.00717,lcl|WP_128833016_1:0.02938)0.997:0.06321,((lcl|WP_013990627_1:7.32808006547094e-07,lcl|AEJ53440_1:6.93279169632692e-07)0:0.01326,(lcl|WP_024704118_1:0.00444,lcl|WP_096811451_1:0.00444)0.965:0.00015)1:0.10858)0.821:0.01489,((lcl|WP_067062603_1:0.01339,lcl|WP_116877380_1:0.00443)0.875:0.01475,lcl|WP_109982548_1:0.0501)0.945:0.02498)0.852:0.02303,lcl|WP_003088896_1:0.0968)0.989:0.074,((lcl|1031770891:0.16886,lcl|1046613441:0.21467)0.918:0.05493,lcl|1803359676:0.24038)0.203:0.01142)0.613:0.03041,((((((lcl|WP_013399555_1:9.45880926741532e-07,lcl|YP_003985781_1:7.10651205666231e-07)0:0.01997,(lcl|WP_012914176_1:0.00014,lcl|283783235:0.00015)0.934:0.0293)1:0.15183,(lcl|1121779012:0.23132,lcl|1200602239:0.30747)0.583:0.04497)0.995:0.10691,(lcl|1024272973:0.2433,lcl|1205815304:0.24037)0.324:0.03768)0.919:0.05288,((lcl|1101806673:0.21619,lcl|1108336611:0.18929)0.942:0.08141,lcl|1121820855:0.1837)0.856:0.03211)0.539:0.01956,(lcl|1027771431:0.24377,lcl|WP_050979269_1:0.22391)0.974:0.07494)0.432:0.01978)0.714:0.00826,((((((lcl|WP_060777152_1:0.00014,lcl|1121762674:0.00015)1:0.21468,(lcl|WP_067980739_1:0.00014,lcl|1015862493:0.00014)1:0.14489)0.563:0.03554,(lcl|1015851243:0.00016,lcl|WP_067974563_1:0.00014)1:0.18467)0.89:0.04948,(lcl|1902923236:0.00016,lcl|WP_060777643_1:0.00014)1:0.1187)0.611:0.04551,((((lcl|1123293210:0.10588,lcl|WP_072536949_1:0.18374)0.984:0.08759,lcl|1080889299:0.17778)0.908:0.06298,lcl|1022842979:0.15493)0.908:0.04213,((lcl|1020677870:0.17185,lcl|1021628555:0.33164)0.409:0.04301,(lcl|WP_126438995_1:0.05678,lcl|1206151467:0.12762)0.991:0.09017)0.889:0.03348)0.939:0.04965)0.236:0.0119,(((lcl|1902523022:0.23802,lcl|1205787406:0.19292)0.116:0.05065,lcl|1803356762:0.20535)0.802:0.03042,lcl|1121795965:0.24534)0.878:0.03265)0.871:0.02693)0.817:0.02644,lcl|WP_118990225_1:0.15436)0.251:0.02189,(lcl|1015725736:0.00434,lcl|WP_059348702_1:0.00509)1:0.16914)0.964:0.05541,(lcl|WP_123936587_1:0.00014,lcl|1079781853:0.00497)1:0.10924)0.775:0.05184,lcl|1506117564:0.20213)0.922:0.06158,((((((((((((((lcl|501675107:0.00014,lcl|WP_114806835_1:0.00888)0.165:0.00015,lcl|WP_015639203_1:0.00014)0:0.00014,lcl|WP_124891335_1:0.00888)0.277:0.00015,lcl|WP_046025298_1:0.00442)0.922:0.00971,(lcl|WP_087907969_1:6.04569739095577e-07,lcl|WP_104878317_1:9.20740571208457e-07,lcl|WP_107760381_1:5.04936568056834e-07)0:0.00016)1:0.14657,((lcl|WP_025283735_1:0.08745,lcl|295693070:0.10702)0.979:0.09766,lcl|1801915435:0.15256)0.908:0.04616)0.917:0.03258,(((lcl|184155173:0.00015,lcl|WP_012391080_1:0.00014)0.913:0.01397,lcl|WP_006499677_1:0.00014)1:0.18903,(lcl|WP_014565816_1:0.15469,lcl|1108351633:0.23147)0.181:0.02966)0.12:0.01651)0.764:0.03672,(((((lcl|WP_050952296_1:0.00448,lcl|WP_050889948_1:0.00887)0.802:0.00445,lcl|WP_003619879_1:0.00895)0.754:0.0042,lcl|WP_013439423_1:0.00475)1:0.14374,((lcl|WP_095669568_1:0.06185,lcl|WP_087712926_1:0.06748)0.99:0.07466,lcl|1029767137:0.16444)0.89:0.05244)0.601:0.01801,(lcl|WP_125978003_1:0.17743,lcl|1022835747:0.15832)0.952:0.04842)0.888:0.02893)0.365:0.02188,(((((lcl|WP_057911187_1:0.06845,lcl|WP_014939124_1:0.07028)0.834:0.03309,lcl|1058710528:0.09591)0.879:0.05785,((lcl|WP_004271059_1:0.00014,lcl|1023719134:0.00016)0.588:0.00016,lcl|WP_116843621_1:0.00435)1:0.17234)0.086:0.03663,(((lcl|WP_105452002_1:0.00015,lcl|WP_105449506_1:0.01335)0.999:0.087,lcl|WP_110139248_1:0.05864)0.915:0.04455,(lcl|WP_048736138_1:0.08581,lcl|1108144752:0.20041)0.879:0.02922)0.964:0.05765)0.345:0.03301,((((lcl|WP_050338829_1:0.00442,lcl|WP_101873639_1:0.00443)0:0.00015,lcl|WP_088769636_1:0.00886)0.953:0.04048,(lcl|WP_033611678_1:0.01211,lcl|WP_057717612_1:0.00789)0.941:0.04603)1:0.12143,lcl|1108283802:0.15979)0.748:0.04872)0.925:0.0622)0:0.0106,lcl|1042125504:0.18274)0.367:0.02626,lcl|1031740669:0.17762)0.516:0.04386,((lcl|1706392472:0.00273,lcl|WP_069468594_1:0.0109)1:0.17854,(lcl|1803980989:0.00015,lcl|WP_054745649_1:0.00014)1:0.24639)0.507:0.03684)0.897:0.03972,(((lcl|116493922:0.00014,lcl|YP_805656_1:0.00014)0.917:0.00963,lcl|WP_003586656_1:0.00014)0.998:0.11936,lcl|WP_128687007_1:0.11169)0.985:0.08723)0.688:0.03493,lcl|1028555198:0.15345)0.967:0.07207)0.996:0.11751,(((((((lcl|WP_067559281_1:0.00014,lcl|1016381019:0.00015)1:0.42501,lcl|1040174480:0.35308)0.983:0.13905,((lcl|1042563369:0.18023,lcl|1037157159:0.15045)0.997:0.14033,lcl|1046009022:0.26488)0.185:0.04401)0.901:0.0597,lcl|1024264676:0.23173)0.386:0.05423,(((lcl|1042049414:0.20189,lcl|1124114019:0.24529)0.927:0.06087,(lcl|479212169:0.23849,lcl|1042457992:0.26489)0.458:0.04559)0.537:0.04216,lcl|1801923179:0.25823)0.264:0.0022)0.987:0.08478,lcl|1502432536:0.27726)0.797:0.06162,(lcl|1050975310:0.23982,lcl|1403675098:0.21125)0.237:0.05909)0.648:0.03021)0.458:0.03274,lcl|WP_128425302_1:0.32123)0.972:0.07109,((((((((lcl|WP_015022434_1:8.74222611849275e-07,lcl|WP_033510802_1:8.48251166156938e-07)0:0.00014,lcl|408501645:0.00015)1:0.16024,lcl|WP_033504376_1:0.08473)0.838:0.0431,(((lcl|WP_003834181_1:0.06277,lcl|WP_003827004_1:0.02432)0.801:0.02326,lcl|WP_080716565_1:0.0469)0.417:0.06327,lcl|1079440276:0.20909)0.971:0.06831)0.526:0.02396,(lcl|WP_099720736_1:0.13008,lcl|1900142264:0.2634)0.825:0.06585)0.161:0.01863,(lcl|328955026:0.00016,lcl|WP_013708287_1:0.00014)1:0.2178)0.677:0.03461,lcl|1206173228:0.19102)0.86:0.04716,lcl|1019991507:0.20184)0.993:0.13465)0.955:0.08074,(((((((lcl|521190019:0.00015,lcl|WP_020442323_1:0.00014)1:0.1976,(lcl|WP_025402049_1:0.00014,lcl|1008820263:0.00016)1:0.21786)0.276:0.04879,((lcl|WP_053543984_1:0.00014,lcl|1014200263:0.00014)0.974:0.02566,lcl|WP_040966867_1:0.00014)0.999:0.14192)0.939:0.06622,lcl|WP_123925739_1:0.29166)0.979:0.09804,(((lcl|WP_047262754_1:0.00014,lcl|1013268879:0.00016)0.962:0.07393,lcl|WP_075735601_1:0.13011)0.997:0.1517,(lcl|WP_126316856_1:0.00499,lcl|1012952737:0.00014)1:0.24602)0.948:0.08852)0.833:0.0511,((lcl|WP_038627162_1:0.01762,lcl|WP_126107783_1:0.00014)1:0.21485,lcl|1080900633:0.15444)0.943:0.07181)0.822:0.05808,(lcl|1040961489:0.2712,lcl|WP_076389405_1:0.15565)0.992:0.14569)0.5:0.05867)0.952:0.07592)0.92:0.11626,(lcl|WP_015798408_1:0.00014,lcl|256371771:0.00016)1:0.45756)0.584:0.07522,lcl|1026043992:0.56042)0.88:0.09133,(((((((((lcl|357387505:0.00016,lcl|WP_014133707_1:0.00014)0.997:0.07431,lcl|WP_093943315_1:0.12339)0.748:0.04564,(lcl|WP_075266596_1:0.02215,lcl|WP_114059320_1:0.069)0.911:0.04042)0.601:0.02427,lcl|WP_046725016_1:0.07285)0.768:0.01328,lcl|WP_078078756_1:0.08622)0.108:0.01552,(lcl|257055753:0.00015,lcl|WP_037311876_1:0.00014)1:0.19681)0.717:0.02367,((lcl|WP_075987988_1:0.00455,lcl|1075490911:0.00491)0.272:0.00015,lcl|WP_103487532_1:0.00454)1:0.13764)0.992:0.11745,(lcl|1034058347:0.15271,lcl|WP_062760661_1:0.07862)0.997:0.1859)0.829:0.04451,(((((lcl|86738746:0.00015,lcl|WP_011434499_1:0.00014)0.982:0.0931,lcl|WP_011601714_1:0.07774)0.969:0.10995,lcl|1503127947:0.21559)0.765:0.0469,lcl|1500687119:0.14323)0.885:0.05488,((lcl|410867500:0.00015,lcl|WP_015071653_1:0.00014)0.99:0.09879,lcl|WP_097827165_1:0.04889)1:0.19974)0.811:0.04751)1:0.30344)0.931:0.16051,(((((((((((((((((lcl|VED55655_1:6.30401291183732e-07,lcl|WP_014907439_1:8.50547281789147e-07)0:0.00452,(lcl|WP_020802908_1:0.00451,lcl|WP_004180290_1:0.00014)0:0.00016)0.721:0.00703,lcl|WP_025712121_1:0.01162)0.945:0.0454,lcl|WP_024107010_1:0.05182)0.766:0.04317,(lcl|147674033:0.00015,lcl|WP_001051767_1:0.00014)1:0.12025)0.398:0.0321,lcl|WP_083699314_1:0.09398)0.979:0.08336,((((((lcl|WP_034165905_1:0.0091,lcl|WP_069579035_1:0.00015)0:0.00016,lcl|WP_070244588_1:0.00913)0.947:0.01864,(lcl|WP_098981397_1:0.01409,lcl|WP_118854356_1:0.00419)0.419:0.00462)0.988:0.07537,lcl|1080398160:0.23157)0.698:0.0443,lcl|WP_111739244_1:0.14681)0.869:0.04998,lcl|1502260704:0.29234)0.181:0.02018)0.79:0.04752,(((lcl|WP_075148110_1:0.05769,lcl|WP_096527556_1:0.15797)0.316:0.02397,lcl|WP_039800732_1:0.05324)0.987:0.06767,lcl|WP_053106167_1:0.09488)0.488:0.03829)0.641:0.02817,lcl|1081885876:0.25389)0.491:0.0247,(((lcl|21674788:0.00015,lcl|NP_662853_1:0.00014)0.994:0.00015,(lcl|WP_069810743_1:0.02814,lcl|WP_068867607_1:0.06187)0.752:0.02822)1:0.20974,(lcl|WP_012505967_1:0.01536,lcl|WP_012475533_1:0.02614)0.985:0.10247)0.996:0.14298)0.459:0.03696,lcl|1080540155:0.20595)0.954:0.07789,(lcl|218782762:0.00015,lcl|WP_015949649_1:0.00014)0.999:0.21154)0.834:0.06168,(((lcl|330837093:0.00016,lcl|WP_013739747_1:0.00014)1:0.18648,lcl|1305516503:0.17684)0.821:0.07174,lcl|1205034458:0.18885)0.519:0.03933)0.89:0.07084,(lcl|1042786635:0.35827,lcl|1042098843:0.40247)0.871:0.08248)0.955:0.13324,lcl|WP_120177875_1:0.42336)0.992:0.25187,((lcl|1013240452:0.00014,lcl|WP_052882552_1:0.00014)0.998:0.30708,lcl|1023518446:0.27619)0.999:0.38002)0.629:0.17577,lcl|1305037362:1.01669)0.954:0.19956)0.577:0.09338,(((((((((((((((((((((((((((((((((((((((((((lcl|WP_000144847_1:6.08852083101112e-07,lcl|NP_311636_1:5.59848173786198e-07)0:0.00014,lcl|WP_000144865_1:0.00453)0.68:0.00014,lcl|15803272:0.00014)0.839:0.00437,((lcl|WP_000144848_1:5.94120337473196e-07,lcl|ASO84543_1:5.2225821630954e-07)0:0.00014,lcl|1700291702:0.08553)0.859:0.00439)0.379:0.00015,lcl|WP_021577852_1:0.01369)0:0.0001,lcl|WP_000144844_1:0.00014)0:0.00015,lcl|WP_000144845_1:0.00911)0.85:0.00464,lcl|WP_000144880_1:0.01367)0.348:0.00014,lcl|WP_000144870_1:0.00449)0:0.00014,lcl|WP_099528454_1:0.00451)0.362:0.00014,(((lcl|WP_047928832_1:5.0224044479385e-07,lcl|WP_073569622_1:7.0827606609776e-07,lcl|WP_000144854_1:8.65755436623983e-07)0:0.00014,((lcl|WP_096986964_1:0.00457,lcl|WP_000144879_1:0.00014)0.939:0.00914,lcl|WP_122224532_1:0.00454)0:0.00014)0.849:0.00455,((lcl|WP_000144873_1:0.00455,lcl|WP_000144866_1:0.0091)0:0.00016,lcl|WP_000144840_1:0.01374)0:0.00014)0.848:0.0046)0.298:0.00014,lcl|WP_119170310_1:0.00453)0.646:0.00015,lcl|WP_048943257_1:0.00453)0:0.0001,lcl|WP_000144856_1:0.00455)0.46:0.00016,lcl|WP_000144881_1:0.00455)0:0.00014,lcl|WP_000144855_1:0.00456)0.457:0.00014,(lcl|WP_040062752_1:0.00453,lcl|WP_000144863_1:0.00454)0.769:0.00014)0.485:0.00014,(lcl|QBG61733_1:6.26911870961681e-07,lcl|ASO77885_1:7.25494271419103e-07,lcl|WP_000144861_1:6.66613941183478e-07,lcl|WP_000144860_1:6.74079993904739e-07)0:0.00014)0.043:0.00016,(((((((((lcl|WP_099587913_1:8.08823910491478e-07,lcl|WP_000144867_1:8.14827523292671e-07)0:0.00014,lcl|WP_095574179_1:0.00453)0:0.00014,lcl|WP_124866704_1:0.00455)0:0.00014,lcl|WP_124782401_1:0.00457)0.915:0.00444,lcl|WP_065227508_1:0.00455)0.978:0.00013,((lcl|WP_078081094_1:8.49661421920658e-07,lcl|AUO33519_1:7.10982625564986e-07,lcl|WP_000144858_1:7.77510766126344e-07)0:0.00014,lcl|WP_107235688_1:0.00454)0:0.00014)0:0.00014,lcl|WP_001587355_1:0.00453)0.83:0.00453,lcl|WP_116836369_1:0.00016)0.134:0.00452,((lcl|WP_106879151_1:0.00456,lcl|WP_000144877_1:0.00014)0.853:0.00454,(lcl|WP_000144875_1:6.79935194884361e-07,lcl|YP_006777863_1:7.9584498324502e-07)0:0.00014)0.245:0.00016)0.771:0.00453)0.999:0.03842,(lcl|WP_016529002_1:7.69691012182426e-07,lcl|WP_009308510_1:9.58338935359198e-07)0:0.02339)0:0.00014,(((((((((((lcl|WP_017466175_1:9.9793007728303e-07,lcl|WP_079898935_1:5.75984838122386e-07)0:0.00014,lcl|WP_001619831_1:0.00458)0.839:0.0045,(lcl|WP_000144837_1:9.04755806213149e-07,lcl|WP_000144836_1:5.12431909269788e-07,lcl|WP_080091167_1:7.42560161961684e-07)0:0.00014)0.837:0.00457,(lcl|WP_000144835_1:7.51771649948763e-07,lcl|WP_000144834_1:9.82616989278096e-07,lcl|WP_000144833_1:8.59010902472436e-07)0:0.00014)0:0.00014,lcl|WP_023137838_1:0.0046)0:0.00015,lcl|WP_076933164_1:0.00458)0.852:0.00457,(lcl|WP_038393794_1:0.00466,lcl|WP_080189332_1:0.00453)0.116:0.00014)0:0.00014,lcl|WP_061380600_1:0.00456)0.357:0.00015,(lcl|WP_000144830_1:9.55824660041882e-07,lcl|WP_020839116_1:9.55250584624107e-07,lcl|WP_023244650_1:9.54931418141316e-07)0:0.00014)0:0.00015,((((lcl|WP_038392452_1:0.00455,lcl|WP_000144829_1:0.00014)0:0.00014,lcl|WP_020845108_1:0.00455)0.687:0.00268,lcl|WP_058115355_1:0.01627)0.869:0.00849,(((lcl|WP_063390771_1:0.00459,lcl|WP_114049042_1:0.00911)0.442:0.00014,lcl|WP_100212311_1:0.00459)0.814:0.00014,lcl|WP_053509139_1:0.00014)0:0.00014)0.979:0.01372)0.919:0.00459,((((lcl|WP_000144832_1:7.57822237441573e-07,lcl|NP_461859_1:7.55224749249072e-07,lcl|WP_023238653_1:5.5576312974333e-07,lcl|WP_024148849_1:5.89261806072537e-07,lcl|WP_020837086_1:5.76912569009885e-07)0:0.00014,lcl|WP_114046801_1:0.00459)0:0.00014,lcl|WP_046338482_1:0.00458)0:0.00014,((lcl|WP_080219008_1:0.00921,lcl|WP_076935605_1:0.0092)0:0.00014,lcl|WP_000144831_1:0.00458)0.66:0.00016)0:0.00016)0.865:0.01347)0.319:0.00988,lcl|WP_019077561_1:0.03716)0.596:0.01244,((lcl|WP_042934158_1:0.0092,lcl|WP_085520455_1:0.00457)0.926:0.01422,(lcl|WP_004137317_1:0.01033,lcl|WP_077227383_1:0.04613)0.842:0.01335)0.756:0.00627)0.439:0.00937,(lcl|WP_012907169_1:0.02401,lcl|WP_041146951_1:0.06777)0.732:0.01016)0.861:0.019,((((lcl|WP_007865291_1:0.00462,lcl|WP_007781436_1:0.00014)0.728:0.00924,lcl|WP_012815567_1:0.00014)0.889:0.01998,lcl|WP_007710384_1:0.02242)0.996:0.06787,lcl|WP_121528220_1:0.04512)0.258:0.01407)0.982:0.05346,((((((((((((((((lcl|BBG76845_1:7.70867529015973e-07,lcl|AWM68579_1:8.72974263232868e-07,lcl|AKF64838_1:9.30623393426689e-07,lcl|WP_000220066_1:6.66457686074361e-07,lcl|NP_417235_1:6.11166007189944e-07,lcl|AGX34764_1:6.30959736283627e-07,lcl|AKF68978_1:8.8730796798934e-07)0:0.00014,(lcl|16130662:0.00014,lcl|WP_000220065_1:0.00457)0:0.00014)0:0.00016,lcl|WP_078046059_1:0.00457)0.868:0.00472,(lcl|WP_022646035_1:0.00014,lcl|WP_001561939_1:0.00921)0.822:0.00457)0:0.00014,(lcl|WP_101972816_1:0.00919,lcl|WP_033803638_1:0.00015)0.846:0.00458)0.56:0.00015,(lcl|WP_000312400_1:6.39721925245441e-07,lcl|WP_000220067_1:6.62049299131155e-07,lcl|WP_119173347_1:9.09266590306791e-07)0:0.00014)0:0.00014,lcl|WP_000312399_1:0.00455)0:0.00015,lcl|WP_097479761_1:0.00453)0:0.00016,(lcl|WP_025380570_1:0.00016,lcl|WP_000312398_1:0.00453)0.923:0.00456)0.847:0.01404,lcl|WP_002438036_1:0.11571)0.257:0.01291,((((((((lcl|WP_000118671_1:6.48439742582362e-07,lcl|WP_127173602_1:6.78460926329306e-07,lcl|WP_000118670_1:8.32266066609517e-07,lcl|WP_001607613_1:9.38486593134174e-07)0:0.00014,lcl|WP_001635388_1:0.00461)0:0.00016,lcl|WP_094299317_1:0.00459)0.852:0.0046,lcl|WP_000118676_1:0.00453)0:0.00014,(((lcl|WP_001650527_1:8.24942770511731e-07,lcl|WP_000118673_1:9.77076253136364e-07,lcl|WP_000118674_1:9.15780689791967e-07)0:0.00014,(lcl|NP_457327_1:8.50682761281591e-07,lcl|WP_000118669_1:5.63576995974358e-07)0:0.00921)0.115:0.00014,lcl|WP_000118672_1:0.00459)0:0.00014)0:0.00015,lcl|WP_001748705_1:0.00457)0.977:0.02311,((lcl|WP_111465095_1:0.00457,lcl|WP_103284784_1:0.00014)0.936:0.01394,lcl|WP_114049562_1:0.01857)0.746:0.00441)0.795:0.00806,lcl|WP_012967337_1:0.04798)0.749:0.01441)0.724:0.005,lcl|WP_103281340_1:0.05169)0.819:0.01241,lcl|WP_002442783_1:0.0351)0.819:0.01319,lcl|WP_048253367_1:0.02693)0.47:0.01199,((((lcl|387870239:0.00014,lcl|WP_012667167_1:0.00014)0:0.00014,lcl|WP_104945121_1:0.00464)0.958:0.02099,lcl|WP_014542119_1:0.0047)0.753:0.0067,lcl|WP_004159607_1:0.05126)1:0.14666)0.956:0.03083,((((((lcl|WP_100848747_1:0.00455,lcl|WP_107758584_1:0.00454)0.783:0.00473,lcl|WP_038662995_1:0.00438)0.858:0.01478,((lcl|WP_016943042_1:0.01837,lcl|WP_012883103_1:0.00015)0.462:0.00456,lcl|WP_102800907_1:0.00015)0.93:0.01962)0.993:0.04274,((((lcl|WP_012822191_1:5.93872891045676e-07,lcl|WP_005973732_1:6.2772101664363e-07)0:0.00014,lcl|WP_100017701_1:0.00452)0.784:0.00015,lcl|WP_107332213_1:0.009)0.976:0.03506,lcl|WP_021013286_1:0.03839)0.75:0.01945)0.855:0.01574,(lcl|WP_108899736_1:0.05178,lcl|WP_126479883_1:0.0435)0.91:0.03027)0.699:0.02175,lcl|WP_025316429_1:0.10806)0.456:0.013)0.807:0.01323)0.522:0.02373,(lcl|WP_100654764_1:0.02831,lcl|WP_119197170_1:0.00457)1:0.16067)0.976:0.05608,lcl|WP_041932965_1:0.11624)0.598:0.03676,(((((((((((lcl|WP_036918638_1:5.23930791499215e-07,lcl|WP_017627992_1:8.10457046924421e-07)0:0.00014,lcl|WP_108716889_1:0.00452)0.826:0.00014,lcl|WP_049211306_1:0.00451)1:0.10134,(lcl|WP_061064974_1:0.09418,lcl|WP_088134818_1:0.05862)0.901:0.02574)0.97:0.04903,lcl|WP_011176768_1:0.06195)0.62:0.01837,((lcl|WP_071980304_1:0.00461,lcl|WP_012519302_1:0.00891)1:0.10948,lcl|WP_102058229_1:0.04881)0.789:0.03152)0.666:0.01217,((((lcl|1094948860:0.00499,lcl|WP_045968476_1:0.01103)0.769:0.00554,(lcl|WP_045957651_1:0.01848,lcl|WP_013185258_1:0.0293)0.298:0.00628)0.817:0.0124,lcl|WP_012990075_1:0.03038)0.997:0.08494,(lcl|WP_011769950_1:0.10463,lcl|WP_012071209_1:0.11657)0.856:0.0327)0.599:0.02651)0.965:0.05766,((((((lcl|WP_050714014_1:0.00016,lcl|WP_095604386_1:0.01814)0.922:0.00451,lcl|WP_035564115_1:0.00015)0.974:0.03467,lcl|WP_011505542_1:0.02338)0.704:0.00495,(lcl|WP_076749741_1:0.02786,lcl|WP_097790695_1:0.04075)0.597:0.02191)0.484:0.01737,lcl|WP_086899966_1:0.0459)0.98:0.06805,lcl|WP_096408410_1:0.16555)0.959:0.05451)0.799:0.04076,lcl|WP_012176403_1:0.09764)0.924:0.04738,lcl|WP_067151380_1:0.08335)0.957:0.07187,lcl|WP_041067216_1:0.10006)0.788:0.04141)0.888:0.03932,(lcl|WP_041485672_1:0.06504,lcl|WP_078043064_1:0.05864)0.842:0.02204)0.925:0.03619,((((((lcl|WP_042548989_1:0.02052,lcl|WP_064048809_1:0.00723)0.977:0.04591,lcl|WP_086080375_1:0.07639)0.77:0.02525,((lcl|WP_031675477_1:9.09216229197399e-07,lcl|WP_023464409_1:9.89479126329272e-07)0:0.00014,lcl|WP_033938932_1:0.00452)0.995:0.05259)0.685:0.00717,(((((lcl|146308770:0.00014,lcl|WP_041772964_1:0.00014)0.776:0.00449,lcl|WP_039965114_1:0.00916)0.762:0.00449,lcl|WP_084340313_1:0.00455)0.948:0.02581,lcl|WP_080051632_1:0.02276)0.844:0.01563,lcl|WP_104413271_1:0.05611)0.784:0.01579)0.382:0.00826,lcl|WP_039807614_1:0.03742)0.775:0.01312,((lcl|WP_124687782_1:0.03872,lcl|WP_043223307_1:0.02312)0.992:0.06376,lcl|WP_005674871_1:0.04588)0.893:0.03774)0.985:0.06055)0.954:0.05131,(((((lcl|WP_096367183_1:0.20409,lcl|BBG66613_1:0.25754)0.95:0.06942,(lcl|WP_012969872_1:0.03356,lcl|WP_014777026_1:0.03289)0.959:0.04591)0.144:0.0204,lcl|WP_127476021_1:0.13122)0.914:0.03516,(lcl|WP_013220407_1:0.15099,lcl|WP_119631627_1:0.06901)0.904:0.03279)0.742:0.01246,(((lcl|WP_064028956_1:0.00014,lcl|WP_064023402_1:0.00451)0.994:0.00016,(lcl|WP_033158598_1:0.00453,lcl|WP_062328148_1:0.02739)0.385:0.0134)0.944:0.03946,lcl|WP_014150117_1:0.07153)0.999:0.11213)0.953:0.04765)0.872:0.04191,lcl|1088667049:0.17696)0.856:0.03996,lcl|1095785484:0.26652)0.842:0.02333,(((((((lcl|WP_014551619_1:0.00459,lcl|NP_952445_1:0.00014)0.408:0.00015,lcl|39996494:0.00011)0.778:0.00442,lcl|WP_066357570_1:0.00456)0.884:0.01659,((lcl|WP_041243395_1:0.02291,lcl|WP_011736200_1:0.03811)0.967:0.02846,lcl|WP_011937767_1:0.05432)0.985:0.04358)0.652:0.01761,lcl|WP_084201405_1:0.01693)0.86:0.03842,(lcl|WP_011340688_1:0.03843,lcl|WP_072287171_1:0.0536)0.918:0.03819)0.981:0.07737,(lcl|116750256:0.00014,lcl|WP_011699675_1:0.00014)1:0.18749)0.427:0.02308)0.33:0.02531,(((((((((((((((((lcl|114328039:0.00014,lcl|WP_011632078_1:0.00014)0:0.00016,lcl|WP_025318898_1:0.00458)0.821:0.00479,lcl|WP_072564434_1:0.00014)0.985:0.06452,lcl|WP_043561865_1:0.1442)0.309:0.03049,lcl|WP_108644517_1:0.10651)0.796:0.03135,(lcl|WP_080616067_1:0.00282,lcl|WP_042461663_1:0.00642)0.936:0.03485)0.326:0.01545,lcl|WP_108435999_1:0.07167)0.908:0.02993,((lcl|WP_076699934_1:0.03386,lcl|WP_054537936_1:0.02099)0.999:0.08358,lcl|WP_066819166_1:0.08337)0.524:0.01624)0.975:0.08164,lcl|1042860850:0.19135)0.993:0.10395,lcl|1103517669:0.18574)0.552:0.02519,(lcl|WP_082205916_1:0.01703,lcl|1806797101:0.01884)1:0.19271)0.743:0.04159,(lcl|WP_015931862_1:0.00014,lcl|220925254:0.00014)1:0.15396)0.759:0.04165,(lcl|WP_014415270_1:0.00014,lcl|384262419:0.00015)1:0.20576)0.892:0.05611,(lcl|1502850652:0.15819,lcl|1304438184:0.1719)0.967:0.06778)0.717:0.03927,(((((lcl|WP_012553113_1:0.00014,lcl|162147988:0.00014)0.993:0.06089,(lcl|WP_089179934_1:0.01104,lcl|WP_012813187_1:0.019)0.773:0.02141)0.667:0.04369,lcl|WP_014104759_1:0.06519)0.974:0.06798,lcl|WP_015072153_1:0.139)0.938:0.07399,(lcl|WP_007424557_1:0.00014,lcl|148243835:0.00015)1:0.17692)0.969:0.09441)0.438:0.03548,(lcl|1406138376:0.032,lcl|WP_129350555_1:0.04128)1:0.16669)0.92:0.05569,((((((((lcl|302036890:0.00015,lcl|WP_013248111_1:0.00014)0.997:0.07958,lcl|WP_045533383_1:0.05815)0.813:0.02481,lcl|AMS32038_1:0.068)0.735:0.0091,(lcl|WP_066103046_1:0.10135,lcl|WP_068807526_1:0.10278)0.932:0.05866)0.771:0.06114,lcl|WP_087447859_1:0.05254)0.96:0.05112,(((((lcl|WP_102042952_1:0.01058,lcl|WP_114650191_1:0.01774)0.98:0.05398,lcl|WP_121430442_1:0.0297)0.963:0.04751,lcl|WP_089417920_1:0.10824)0.37:0.02716,lcl|WP_014426904_1:0.10344)0:0.02606,lcl|WP_087284324_1:0.07375)1:0.11456)0.561:0.01996,((((((((lcl|WP_083340705_1:0.00458,lcl|WP_104946486_1:0.00016)0.781:0.00454,(lcl|WP_114074159_1:0.00015,lcl|WP_114062077_1:0.00456)0.771:0.00457)0.941:0.03756,lcl|WP_014086018_1:0.08452)0.648:0.02677,(lcl|WP_077297191_1:0.07534,lcl|WP_089086141_1:0.05184)0.994:0.08543)0.86:0.02854,lcl|WP_038493410_1:0.11011)0.908:0.03931,lcl|WP_046351118_1:0.0599)0.98:0.06316,(lcl|1506214136:0.09488,lcl|WP_117290990_1:0.07184)0.986:0.07628)0.977:0.0578,lcl|WP_023524501_1:0.13823)0.703:0.01085)0.905:0.03596,((lcl|392412844:0.00015,lcl|WP_014812299_1:0.00014)1:0.16053,lcl|1086543513:0.23194)0.486:0.05377)0.955:0.05567)0.361:0.01236)0.909:0.04574,((((((lcl|WP_048119665_1:0.00444,lcl|WP_048176742_1:0.00442)0:0.00016,lcl|WP_048154627_1:0.00443)0.872:0.00962,lcl|WP_048155720_1:0.01725)0.464:0.01248,lcl|WP_048159380_1:0.04785)1:0.10278,((lcl|91772628:0.00016,lcl|WP_011498729_1:0.00014)0.997:0.10117,lcl|WP_013898831_1:0.11395)0.901:0.0604)0.995:0.09847,(lcl|219852205:0.00015,lcl|WP_012618233_1:0.00014)0.998:0.17404)0.952:0.06507)0.664:0.02346,(((((lcl|WP_011387928_1:9.01140891726554e-07,lcl|YP_425261_1:5.6475332195529e-07)0:0.00014,lcl|83591509:0.00014)0.995:0.09928,lcl|AEI37906_1:0.13033)0.961:0.09005,lcl|1120881314:0.16258)0.996:0.12793,(((lcl|88602656:0.00014,lcl|WP_011448384_1:0.00014)0.999:0.20359,lcl|1905301106:0.35304)0.302:0.05249,lcl|1904918229:0.23374)0.423:0.0457)0.876:0.04858)0.747:0.03218,lcl|1302059945:0.21382)0.972:0.10095,(((lcl|220904201:0.00015,lcl|WP_012624560_1:0.00014)0.83:0.00455,lcl|WP_072312530_1:0.00014)0.999:0.15903,lcl|WP_104937444_1:0.16158)0.868:0.09803)0.996:0.19597,(((lcl|89885834:0.00014,lcl|WP_011458705_1:0.00014)1:0.4597,lcl|1802837067:0.37956)0.985:0.24389,(lcl|1506091578:0.42146,lcl|1080283257:0.27906)1:0.32585)0.997:0.24807)0.902:0.08015,((lcl|WP_112325729_1:0.00914,lcl|WP_080313893_1:0.00015)0.997:0.18949,lcl|1122712010:0.2586)1:0.24329)0.992:0.16596,(((((((lcl|1015880024:0.00015,lcl|WP_068135994_1:0.00014)1:0.20717,(lcl|269838937:0.00015,lcl|WP_012875838_1:0.00014)1:0.21298)0.458:0.04877,((lcl|51891801:0.00016,lcl|WP_011194796_1:0.00014)1:0.2329,(lcl|148654810:0.00016,lcl|WP_011955420_1:0.00014)1:0.262)0.958:0.06895)0.942:0.05621,(((lcl|1406127674:0.27566,lcl|1029789332:0.15002)0.538:0.04414,(lcl|269929332:0.00015,lcl|WP_012873866_1:0.00014)0.999:0.17941)0.855:0.04466,((lcl|147920423:0.00016,lcl|WP_012036066_1:0.00014)1:0.35396,lcl|1900478572:0.29708)0.834:0.08138)0.132:0.03168)0.854:0.03831,((((lcl|WP_015954468_1:0.00014,lcl|218439403:0.00014)1:0.22134,(lcl|WP_011429623_1:0.00014,lcl|86605441:0.00014)1:0.29937)0.513:0.06385,((lcl|220909452:0.00015,lcl|WP_012629454_1:0.00014)1:0.21924,lcl|1085044807:0.26728)0.89:0.05729)1:0.28319,((((lcl|167628317:0.00016,lcl|WP_012281746_1:0.00014)1:0.32453,lcl|1122735440:0.45236)0.824:0.06012,lcl|1091625015:0.60084)0.213:0.04801,lcl|1019250179:0.34178)0.942:0.07002)0.72:0.06189)0.919:0.0658,(((((((lcl|YP_145432_1:7.89686971060997e-07,lcl|WP_124105608_1:8.09789117385243e-07)0:0.00014,lcl|55978376:0.00015)0.84:0.00466,lcl|WP_014630442_1:0.00014)0.996:0.10224,(((lcl|WP_016329183_1:0.06454,lcl|WP_071678210_1:0.06228)0.865:0.04352,lcl|WP_015717142_1:0.09109)0.888:0.04913,lcl|WP_013703774_1:0.07858)0.447:0.04063)1:0.21595,((((lcl|291297379:0.00014,lcl|WP_013015255_1:0.00014)0.934:0.00015,lcl|AWR87918_1:0.03309)0.956:0.04051,lcl|WP_041653160_1:0.05123)0.833:0.07993,lcl|WP_013178778_1:0.16422)0.964:0.10861)0.934:0.09029,((((lcl|94972104:0.00014,lcl|WP_011525930_1:0.00014)0.918:0.02384,lcl|WP_104992513_1:0.02982)0.84:0.05011,lcl|WP_014695800_1:0.08665)0.968:0.13713,(lcl|325284857:0.00014,lcl|WP_013623190_1:0.00014)1:0.31441)1:0.3111)0.967:0.0985,((lcl|1301168396:0.23925,lcl|WP_112327122_1:0.25718)0.991:0.19313,lcl|1122745136:0.36816)0.979:0.14316)0.867:0.06247)0.947:0.14807,((((((lcl|116327441:0.00014,lcl|WP_002734269_1:0.00014)0:0.00015,lcl|WP_002744116_1:0.00449)0.765:0.0045,lcl|WP_004461827_1:0.02786)0.483:0.009,(lcl|WP_117339764_1:0.00014,lcl|WP_002748836_1:0.0045)0:0.00014)1:0.31373,(lcl|1034395643:0.26188,lcl|1024350895:0.181)0.962:0.13936)0.964:0.17588,((((lcl|WP_011309884_1:0.00014,lcl|73749217:0.00014)0.926:0.00354,lcl|WP_012984525_1:0.00409)0.992:0.00148,lcl|WP_015407301_1:0.00014)0.89:0.04083,(lcl|WP_046961414_1:0.00455,lcl|WP_072555803_1:0.00015)0.716:0.03511)1:0.36451)0.77:0.10104)0.97:0.14431)0.949:0.11484)0.895:0.08613,((lcl|1500195647:0.48211,lcl|1088202591:0.40086)1:0.44395,lcl|1122733328:0.69017)0.911:0.18801)0.102:0.06965,((((((((((((((((((lcl|29834079:0.00014,lcl|WP_063773990_1:0.00014)0.999:0.06132,(lcl|WP_039824684_1:0.02584,lcl|WP_107426218_1:0.06864)0.256:0.00887)0.206:0.007,lcl|WP_107082549_1:0.09683)0.953:0.03351,(((lcl|WP_076683814_1:0.02652,lcl|WP_053563203_1:0.02677)0.998:0.13215,lcl|WP_086162115_1:0.15524)0.801:0.0375,lcl|WP_100112611_1:0.05837)0:0.00015)0.954:0.03488,(lcl|357393350:0.00016,lcl|WP_106438087_1:0.00014)1:0.15496)0:0.00643,lcl|WP_040251152_1:0.17958)0.816:0.02567,lcl|WP_046385785_1:0.11748)0.856:0.02141,(lcl|WP_099506366_1:0.05113,lcl|WP_116215432_1:0.11978)0.994:0.0749)0.313:0.03175,lcl|WP_093942729_1:0.20619)0.991:0.07684,(((lcl|WP_012851316_1:0.00014,lcl|269125200:0.00016)1:0.17124,lcl|1017560023:0.28281)0.666:0.05543,lcl|1601819362:0.25401)0.994:0.16753)0.427:0.01774,(((lcl|1301092811:0.00016,lcl|WP_064534939_1:0.00947)1:0.1409,lcl|WP_111491413_1:0.06151)0.887:0.03148,lcl|WP_101421514_1:0.10994)1:0.15253)0.839:0.03902,((lcl|159037600:0.00015,lcl|WP_012182164_1:0.00014)1:0.21006,(lcl|1120716873:0.25303,lcl|1806734591:0.24698)0.764:0.0709)0.715:0.04621)0.593:0.03656,((((((lcl|WP_119988052_1:0.01411,lcl|WP_079257524_1:0.00014)0.955:0.05295,(lcl|WP_078949614_1:0.06723,lcl|BAU87970_1:0.07933)0.732:0.02097)0.777:0.03606,lcl|1503906516:0.12627)0.811:0.02399,lcl|WP_108908742_1:0.09045)0.974:0.07693,lcl|WP_123083491_1:0.15848)0.957:0.08593,lcl|1504509266:0.15897)0.938:0.08599)0.962:0.07117,(((lcl|257055744:0.00015,lcl|WP_015786062_1:0.00014)0.998:0.16038,(lcl|WP_093944495_1:0.07994,lcl|WP_075764946_1:0.05167)0.998:0.12357)0.925:0.10199,lcl|1504536674:0.25816)0.959:0.10171)0.866:0.0451,((((lcl|72161989:0.00016,lcl|WP_011292015_1:0.00014)1:0.2345,lcl|1904792378:0.18873)0.947:0.09778,lcl|1903225179:0.23151)0.97:0.10724,lcl|1207278484:0.26421)0.99:0.11994)0.972:0.10028,(((lcl|1081242304:0.00015,lcl|WP_043578474_1:0.00014)0.998:0.19802,lcl|1503158991:0.24703)0.995:0.17797,lcl|1701763057:0.30378)0.998:0.19705)0.929:0.12119,(lcl|WP_101525906_1:0.4142,lcl|WP_128219159_1:0.3291)0.984:0.20804)0.979:0.2195,((((((((((((lcl|WP_023634792_1:0.00454,lcl|WP_095075859_1:0.00448)0.78:0.00014,lcl|WP_014525091_1:0.00014)0:0.00011,lcl|WP_038617136_1:0.00452)0.258:0.00015,(lcl|337289649:0.00014,lcl|WP_013910440_1:0.00014)0.855:0.00442)0.916:0.01377,(((lcl|WP_014367522_1:9.32618649943768e-07,lcl|WP_087907527_1:5.34364129073896e-07)0:0.00014,lcl|WP_014800848_1:0.00452)0:0.00016,(lcl|WP_048488836_1:0.00452,lcl|WP_032802278_1:0.00454)0:0.00016)0.742:0.00411)1:0.23923,((lcl|1020203840:0.00014,lcl|WP_126298820_1:0.00014)1:0.19051,lcl|WP_047260823_1:0.11422)0.965:0.11269)0.931:0.08804,((lcl|1009687687:0.00016,lcl|WP_026429567_1:0.00014)1:0.24745,lcl|1500059443:0.38086)0.684:0.06276)0.715:0.02404,((((lcl|1704155355:0.2167,lcl|1704880133:0.18125)0.887:0.06723,(lcl|WP_108432023_1:0.1859,lcl|WP_070549970_1:0.20937)0.356:0.04739)0.897:0.06441,(lcl|1000523334:0.00015,lcl|WP_044026944_1:0.00014)1:0.24371)0.494:0.04706,(((lcl|1801038364:0.00843,lcl|WP_062036619_1:0.00559)0.596:0.0014,lcl|WP_086890517_1:0.01144)0.999:0.14934,lcl|1018313358:0.25386)0.66:0.05922)0.98:0.08339)0.644:0.01943,(lcl|1121482615:0.33374,lcl|1018458160:0.48015)0.773:0.10064)0.912:0.07133,(((lcl|297572289:0.00014,lcl|WP_013170930_1:0.00014)0.999:0.2319,lcl|1097155258:0.42693)0.328:0.10182,(lcl|38234755:0.00014,lcl|WP_010935669_1:0.00014)0.998:0.17955)0.977:0.12776)0.991:0.25598,lcl|1081337661:0.41094)0.646:0.12061,lcl|WP_114594517_1:0.71551)1:0.51275)0.896:0.09999)0.937:0.17602,((((((((((((((lcl|268316057:0.00016,lcl|WP_012843000_1:0.00014)1:0.21927,lcl|1304310046:0.15447)0.934:0.08804,lcl|WP_118829596_1:0.16393)0.915:0.08106,lcl|1904313762:0.20658)0.518:0.07534,lcl|1103485658:0.27981)0.68:0.05835,lcl|WP_111331842_1:0.30058)0.996:0.19414,(((lcl|197121198:0.00015,lcl|WP_012524847_1:0.00014)0.834:0.00995,lcl|WP_012632157_1:0.02307)1:0.26836,lcl|1900542246:0.3665)0.482:0.07048)0.874:0.09182,(((lcl|1020689735:0.34509,lcl|1404430794:0.2211)0.932:0.10223,lcl|1305948597:0.26789)0.918:0.06981,(lcl|1023829768:0.39459,lcl|1020452661:0.31455)0.995:0.22052)0.472:0.0625)0.467:0.04882,(lcl|1507277146:0.00015,lcl|WP_032125551_1:0.00014)1:0.49197)0.729:0.06885,(((((lcl|114320110:0.00015,lcl|WP_011628698_1:0.00014)1:0.18491,(lcl|53804737:0.00015,lcl|WP_010960239_1:0.00014)0.998:0.15224)0.51:0.05764,lcl|1304671296:0.29825)0.452:0.01677,(lcl|1902534522:0.153,lcl|1204982748:0.27895)0.956:0.07718)0.922:0.08647,(lcl|1406100375:0.26007,lcl|1302341972:0.10374)0.937:0.07255)0.998:0.17122)0.926:0.09675,(((((((((lcl|114328362:0.00016,lcl|WP_011632400_1:0.00014)0:0.00016,lcl|WP_072548811_1:0.00469)0.881:0.0095,lcl|WP_072572892_1:0.00016)1:0.22074,(((lcl|159045760:0.00015,lcl|WP_012179880_1:0.00014)0.997:0.12883,lcl|WP_097373941_1:0.16346)0.113:0.02156,lcl|WP_120442239_1:0.08342)0.994:0.14074)0.994:0.12969,(((lcl|328544463:0.00015,lcl|WP_013653581_1:0.00014)0.996:0.13882,lcl|WP_069052350_1:0.20695)0.859:0.06921,(lcl|1095550342:0.01177,lcl|WP_109959879_1:0.00746)1:0.16373)0.92:0.06407)0.153:0.04525,lcl|1088324843:0.20961)0.244:0.04655,lcl|1063174910:0.21624)0.694:0.05656,lcl|1076989060:0.22184)0.385:0.0424,((((((lcl|WP_054065761_1:0.10052,lcl|WP_014777589_1:0.10944)0.815:0.05886,lcl|WP_045536114_1:0.10001)0.74:0.02824,((lcl|WP_015766737_1:0.04,lcl|WP_108948611_1:0.05605)0.957:0.04228,lcl|WP_004174188_1:0.06286)0.913:0.02776)0.838:0.01757,(lcl|217970636:0.00015,lcl|WP_012585438_1:0.00014)0.998:0.09405)0.867:0.07196,(lcl|WP_014251508_1:0.00585,lcl|WP_045455342_1:0.01834)0.984:0.09763)0.996:0.1844,lcl|1900358813:0.4192)0.942:0.08667)0.325:0.02345)0.903:0.06228,lcl|1301909917:0.26789)0.365:0.0552,(((((lcl|WP_011388100_1:6.06897491669757e-07,lcl|YP_425439_1:9.21240025240451e-07)0:0.00014,lcl|83591687:0.00015)0.978:0.07933,lcl|WP_109324498_1:0.10018)0.98:0.10679,lcl|1123724543:0.27719)0.772:0.05451,(lcl|1012968158:0.00015,lcl|WP_082101180_1:0.00014)1:0.31338)0.929:0.07844)0.592:0.11798,((lcl|384261706:0.00014,lcl|WP_014414561_1:0.00014)0.999:0.25227,(lcl|209966592:0.00014,lcl|WP_012568473_1:0.00014)0.999:0.29011)1:0.39283)1:0.53704)0.718:0.11996,((lcl|1032857876:0.03351,lcl|WP_111752286_1:0.01892)0.95:0.24792,lcl|1800648717:0.32889)1:1.3531)0.901:0.21103,(((((((((((((((((((((((((lcl|WP_013804309_1:9.91146817746056e-07,lcl|WP_071954289_1:6.0711974743173e-07)0:0.00449,lcl|WP_012203140_1:0.00898)0.771:0.00442,lcl|WP_046240417_1:0.009)0.982:0.04375,lcl|WP_011803949_1:0.05637)0.804:0.02923,(lcl|WP_103271589_1:0.06379,lcl|WP_088446637_1:0.06356)0.981:0.06206)0.728:0.01684,(lcl|WP_061999595_1:0.07869,lcl|WP_042624903_1:0.06294)0.462:0.02323)0.847:0.02755,lcl|WP_011809227_1:0.10591)0.966:0.04177,(lcl|WP_127775012_1:0.08138,lcl|WP_043680627_1:0.09386)0.818:0.0149)0.856:0.01713,(((lcl|WP_002802611_1:0.00814,lcl|WP_014509413_1:0.00536)0.968:0.04391,lcl|WP_012917518_1:0.10062)0.441:0.02239,lcl|WP_067651629_1:0.08032)0.944:0.03832)0.966:0.05102,((((((((lcl|260752826:0.00016,lcl|WP_012817201_1:0.00014)0.899:0.00921,lcl|WP_014848628_1:0.00444)0.784:0.00456,lcl|WP_014500610_1:0.0088)0.517:0.00016,lcl|WP_011240572_1:0.00014)0:0.00015,lcl|WP_023593284_1:0.00442)0.771:0.00522,lcl|WP_087379754_1:0.00386)0.999:0.15827,lcl|WP_070325443_1:0.30869)0.76:0.04096,lcl|545642074:0.20683)0.907:0.03996)0.832:0.02018,(((((lcl|34497211:0.00014,lcl|WP_011135308_1:0.00014)0.999:0.11355,(lcl|WP_088860459_1:0.07772,lcl|WP_089085020_1:0.0787)0.784:0.0204)0.995:0.07197,((lcl|1905366026:0.00014,lcl|WP_025042088_1:0.00014)1:0.19004,(lcl|1102119994:0.17736,lcl|WP_089418404_1:0.09886)0.709:0.06247)0.385:0.01891)0.886:0.02164,((((lcl|430761718:0.00016,lcl|WP_015259210_1:0.00014)0.826:0.01052,lcl|WP_006748947_1:0.01295)1:0.12063,lcl|WP_108975548_1:0.13463)0.714:0.01938,(lcl|WP_077297435_1:0.12062,lcl|1304445434:0.19311)0.869:0.04438)0.935:0.03257)0.824:0.0164,(lcl|WP_118268303_1:0.11257,lcl|WP_115719509_1:0.14973)0.908:0.04166)0.925:0.03016)0.813:0.01305,((((((((((((((lcl|WP_031686743_1:0.00445,lcl|WP_024928899_1:0.00445)0.724:0.00014,(lcl|WP_003162915_1:6.29003036693927e-07,lcl|WP_034004193_1:7.38594309571612e-07)0:0.00014)0:0.00014,lcl|WP_033937167_1:0.00443)0.87:0.00442,(lcl|WP_034025308_1:8.32224289012707e-07,lcl|WP_004349917_1:8.49050199758848e-07)0:0.00014)0.854:0.00448,lcl|WP_033938439_1:0.00014)0:0.00015,lcl|WP_023103134_1:0.00014)0:0.00015,lcl|WP_023091298_1:0.00445)0.819:0.00443,((((((lcl|116050364:0.00014,lcl|WP_123903215_1:0.00496)0:0.00015,lcl|WP_117341188_1:0.00443)0.542:0.00016,lcl|WP_003139228_1:0.00014)0:0.00014,lcl|WP_059309501_1:0.00443)0.843:0.00471,lcl|WP_003116913_1:0.00014)0.828:0.00475,(lcl|WP_004343801_1:5.24160031444641e-07,lcl|WP_010793035_1:5.08317747294322e-07)0:0.00014)0:0.00016)0:0.00015,lcl|WP_110193880_1:0.00886)0.796:0.00834,lcl|WP_034080633_1:0.01454)1:0.14112,(((lcl|WP_124345730_1:0.0672,lcl|WP_039583050_1:0.11999)0.937:0.04688,lcl|WP_044464870_1:0.03286)0.78:0.0161,(lcl|WP_081359895_1:0.00447,lcl|WP_038576099_1:0.00016)0.786:0.00874)0.978:0.06331)0.924:0.06201,lcl|WP_129831724_1:0.08928)0.86:0.03932,(((lcl|WP_004425364_1:0.00014,lcl|WP_075750816_1:0.00445)0.806:0.00802,lcl|WP_106738138_1:0.01783)0.959:0.03893,lcl|WP_064121251_1:0.04571)0.992:0.06878)0.913:0.03211,(((((lcl|WP_038480449_1:0.05147,lcl|WP_041601826_1:0.08366)0.813:0.03524,(lcl|WP_041717100_1:0.00039,lcl|WP_080531425_1:0.02585)0.986:0.05767)0.748:0.02245,lcl|WP_012983809_1:0.11698)0.738:0.03551,lcl|ALP53837_1:0.13463)0.86:0.02364,((lcl|1500622495:0.00014,lcl|WP_027706083_1:0.00014)1:0.24886,(lcl|WP_086621739_1:0.05347,lcl|1078685005:0.19962)0.047:0.03134)0.81:0.03303)0.718:0.01604)0.761:0.0209)0.776:0.03784,((((lcl|239908820:0.00015,lcl|WP_015862801_1:0.00014)1:0.22837,(lcl|WP_121738366_1:0.00286,lcl|WP_123051310_1:0.015)1:0.17263)0.927:0.08248,lcl|1302498748:0.11097)0.823:0.05372,lcl|WP_053111197_1:0.16169)0.7:0.03861)0.901:0.04114,lcl|436842170:0.35359)0.758:0.01449,((((((((((((((((lcl|WP_014701309_1:0.00014,lcl|WP_015731173_1:0.00429)0.918:0.00429,lcl|WP_033072113_1:0.00014)0.882:0.00864,lcl|WP_005974993_1:0.01759)0.761:0.00428,(lcl|WP_125233362_1:0.00015,lcl|WP_095700529_1:0.01303)0.448:0.00429)0.793:0.00433,((lcl|WP_011095179_1:0.00014,lcl|WP_039295246_1:0.00867)0.809:0.00864,lcl|WP_039296670_1:0.00868)0.157:0.00016)0.4:0.00431,((lcl|WP_014916575_1:0.00014,lcl|WP_100018206_1:0.00014)0.846:0.00432,lcl|WP_039509848_1:0.00431)0.133:0.00015)0.786:0.00428,lcl|WP_075278340_1:0.00438)0.872:0.01676,lcl|WP_021017049_1:0.04281)0.804:0.01062,((((lcl|WP_102802313_1:0.00428,lcl|WP_012886079_1:0.00014)0.831:0.00923,lcl|WP_024107199_1:0.02931)0.822:0.0087,(lcl|WP_013319369_1:0.0043,lcl|WP_038911900_1:0.00014)0.925:0.01689)0.773:0.00507,(lcl|WP_038920154_1:0.01127,lcl|WP_038665946_1:0.01123)0.756:0.00406)0.985:0.05288)0.997:0.08729,(((lcl|237808119:0.00014,lcl|WP_012729572_1:0.00014)0.99:0.08384,(lcl|WP_113069881_1:0.01427,lcl|WP_087755244_1:0.02654)1:0.15286)0.948:0.06436,((lcl|WP_032816275_1:0.03439,lcl|WP_024912537_1:0.01102)0.756:0.01026,lcl|WP_024486826_1:0.02038)0.983:0.08216)0.878:0.05034)0:0.02632,(((((lcl|WP_072091685_1:8.25179768576262e-07,lcl|WP_002227891_1:9.02755274658324e-07,lcl|YP_002347432_1:5.74574938605881e-07,lcl|WP_072085047_1:5.63467332168708e-07,lcl|WP_072080408_1:5.02290736614093e-07)0:0.00014,(lcl|WP_081761378_1:0.00432,lcl|22125615:0.00015)0.151:0.00016)0.339:0.00014,lcl|WP_011192628_1:0.00436)0.876:0.01928,lcl|WP_042562389_1:0.04395)1:0.07782,(((lcl|WP_015670633_1:0.00502,lcl|WP_126530782_1:0.01256)0.997:0.07232,(lcl|WP_012667179_1:0.01257,lcl|WP_012440586_1:0.01013)0.996:0.08146)0.973:0.05301,((lcl|WP_113049860_1:0.01332,lcl|WP_041382026_1:0.00403)0.88:0.02104,lcl|WP_046976572_1:0.02913)0.902:0.02557)0.568:0.02598)0.859:0.02122)0.57:0.03368,(((((((((((((lcl|WP_000097883_1:6.97315711655303e-07,lcl|WP_059273388_1:7.02948745597839e-07)0:0.00014,lcl|WP_021531157_1:0.00425)0:0.00014,(lcl|WP_000097453_1:9.46058592350688e-07,lcl|WP_059223741_1:9.74877743381937e-07)0:0.00425)0.529:0.00014,((lcl|YP_006119162_1:6.04374574214564e-07,lcl|WP_000097886_1:6.98013583310933e-07)0:0.00014,(lcl|91209921:0.00014,lcl|WP_000097881_1:0.00014)0.843:0.00425)0.917:0.00851)0:0.00014,((lcl|WP_038355177_1:0.017,lcl|WP_016261855_1:0.00014)0.752:0.00421,lcl|WP_126511156_1:0.00857)0.961:0.01288)0.755:0.00805,lcl|WP_000097888_1:0.00574)0.997:0.09667,(((lcl|WP_105889984_1:0.0125,lcl|WP_123830261_1:0.0047)0.862:0.01289,lcl|WP_014228621_1:0.01743)1:0.1408,(lcl|WP_049009757_1:0.00014,lcl|WP_114848458_1:0.00422)0.986:0.07475)0.917:0.04088)0.737:0.01231,((((((lcl|WP_121527677_1:0.00015,lcl|WP_023337010_1:0.00832)0.98:0.02901,lcl|WP_058679281_1:0.0179)0.486:0.00843,((lcl|WP_069598061_1:0.02541,lcl|WP_088204932_1:0.00016)0.959:0.02109,lcl|WP_129996324_1:0.02474)0.69:0.00015)0.761:0.00516,(lcl|WP_012016801_1:0.04655,lcl|WP_126509583_1:0.07196)0.938:0.03029)0.86:0.01436,(lcl|WP_047052332_1:0.00417,lcl|WP_032647877_1:0.00015)0.952:0.02418)0.741:0.02121,lcl|WP_101738598_1:0.07026)0.925:0.03703)0.998:0.10398,(lcl|WP_096754153_1:0.02128,lcl|WP_126357220_1:0.02932)0.993:0.08379)0.696:0.0608,lcl|WP_038864776_1:0.08619)0.695:0.03343,lcl|1405619983:0.32636)0.413:0.06349,(lcl|WP_052123018_1:0.01682,lcl|WP_096388037_1:0.01891)0.998:0.09415)0.773:0.04713,(lcl|WP_115435439_1:0.06551,lcl|WP_065505798_1:0.03591)0.955:0.05723)0.326:0.02399)0.966:0.06864,(lcl|WP_086368024_1:0.11816,lcl|1093701512:0.09928)1:0.14891)0.958:0.06873,lcl|1305539780:0.24112)0.043:0.03108,(lcl|297569499:0.00015,lcl|WP_013163751_1:0.00014)0.999:0.19782)0.893:0.06322,(lcl|1028057906:0.17232,lcl|WP_123016002_1:0.19466)0.989:0.10692)0.746:0.02875)0.613:0.03104,(lcl|WP_013505555_1:0.11871,lcl|1086538779:0.27649)0.905:0.06601)0.179:0.03037,(((((((((((((((lcl|WP_074866178_1:5.01086268544089e-07,lcl|WP_061405936_1:9.67266347737104e-07,lcl|WP_005753659_1:8.3857552348514e-07,lcl|AWW51184_1:8.25786997593353e-07)0:0.00014,(lcl|WP_014390887_1:0.00436,lcl|15602176:0.00014)0.261:0.00014)0:0.00016,lcl|WP_005756151_1:0.00435)0.881:0.00435,(lcl|WP_104227729_1:9.3264149627983e-07,lcl|WP_083005328_1:7.0302516654715e-07,lcl|WP_005751239_1:7.19300773986808e-07)0:0.00015)0.539:0.00016,lcl|WP_104884317_1:0.00431)0.967:0.04064,lcl|WP_046339702_1:0.0887)0.879:0.03647,(lcl|WP_005764750_1:0.00438,lcl|WP_126373725_1:0.00408)0.817:0.01554)0.973:0.06272,(((lcl|WP_005600274_1:6.23502260109531e-07,lcl|WP_005603457_1:6.9415551213471e-07)0:0.00469,lcl|WP_039196334_1:0.00432)0.855:0.00451,lcl|WP_005596010_1:0.00015)1:0.1236)0.915:0.06066,(lcl|1081869318:0.17769,lcl|WP_005540015_1:0.09858)0.048:0.0572)0.955:0.07439,lcl|1902517580:0.18228)0.608:0.03717,lcl|1016646370:0.19213)0.637:0.03864,(lcl|1401902741:0.16835,lcl|1075223382:0.15994)0.852:0.07963)0.859:0.04779,(lcl|1300750760:0.00821,lcl|WP_105885206_1:0.00501)1:0.22561)0.997:0.12789,lcl|1305694334:0.22631)0.736:0.05475,(lcl|WP_043880891_1:0.00014,lcl|1001650008:0.00015)1:0.1797)0.893:0.05144)0.924:0.04604,lcl|WP_128466784_1:0.2504)0.202:0.03329,lcl|1304540249:0.35663)0.996:0.16005,(((((((((((((((((((lcl|WP_129532378_1:7.24299145857398e-07,lcl|WP_000342415_1:9.59447035881825e-07)0:0.00014,(lcl|WP_061055678_1:0.00431,lcl|WP_024374513_1:0.00434)0.796:0.00432)0.847:0.00431,(lcl|WP_118893975_1:0.00431,lcl|WP_039552581_1:0.00014)0:0.00015)0.901:0.01237,(((lcl|WP_047782210_1:0.00843,lcl|WP_074824680_1:0.00444)0.93:0.02061,(lcl|WP_101058356_1:0.00427,lcl|WP_028781394_1:0.00015)0.993:0.03863)0.883:0.01543,lcl|WP_094500161_1:0.0043)0.426:0.0049)0.784:0.01654,(lcl|WP_071652785_1:0.00879,lcl|WP_064369933_1:0.01742)0.966:0.03784)0.958:0.04756,((((lcl|WP_104873394_1:7.10657683434775e-07,lcl|WP_004918636_1:6.85650813910888e-07)0:0.00015,lcl|WP_040133008_1:0.00427)0.456:0.00015,lcl|WP_061064156_1:0.00851)0.986:0.05687,(lcl|WP_042844257_1:0.04039,lcl|WP_102139607_1:0.03313)0.954:0.03951)0.995:0.07334)0.957:0.03918,((lcl|WP_071958652_1:0.11699,lcl|WP_044448287_1:0.14973)0.788:0.03528,lcl|WP_013662446_1:0.06994)0.815:0.03414)0.779:0.02021,lcl|WP_009838674_1:0.04564)0.627:0.01924,(((lcl|120598999:0.00014,lcl|WP_011789486_1:0.00014)0:0.00014,(lcl|WP_061783349_1:0.00856,lcl|WP_014610672_1:0.00426)0.905:0.00858)0.917:0.01644,(lcl|WP_012197496_1:0.00414,lcl|WP_012089887_1:0.00017)0.864:0.01578)0.995:0.05981)0.935:0.0343,((lcl|54303647:0.00015,lcl|WP_011221975_1:0.00014)0.982:0.04845,(lcl|WP_045104159_1:0.01633,lcl|WP_045110091_1:0.02351)0.827:0.01081)0.999:0.06282)0.942:0.02637,((((lcl|WP_086963324_1:0.02516,lcl|WP_087038339_1:0.04796)0.993:0.07089,lcl|WP_046358581_1:0.08897)0.903:0.0345,lcl|WP_086981309_1:0.09471)0.879:0.02853,(lcl|WP_108603330_1:0.08352,lcl|WP_081178799_1:0.08224)0.96:0.05221)0.798:0.01307)0.803:0.01546,(lcl|WP_086931675_1:0.08972,lcl|WP_112353475_1:0.06319)0.886:0.03233)0.949:0.04853,lcl|1026164102:0.2004)0.807:0.03377,(((lcl|WP_041952428_1:0.00427,lcl|WP_040947681_1:0.00016)0.958:0.01717,lcl|WP_032138516_1:0.00423)0.772:0.0042,(lcl|WP_043881067_1:0.00014,lcl|209364215:0.00016)0.778:0.00457)1:0.22143)0.74:0.02375,((((((((lcl|54292958:0.00016,lcl|WP_011212642_1:0.00014)0.626:0.00014,lcl|WP_011216752_1:0.00427)0.977:0.04894,lcl|WP_126339899_1:0.02765)0.686:0.03807,(lcl|WP_013101294_1:0.01326,lcl|WP_028379532_1:0.00847)0.99:0.06442)0.971:0.07903,lcl|1041543581:0.21879)0.843:0.03981,(((lcl|WP_014707764_1:0.07107,lcl|WP_050954387_1:0.067)0.99:0.0686,lcl|WP_044618901_1:0.09444)0.623:0.03706,lcl|WP_008247101_1:0.09553)0.796:0.01749)0.891:0.03039,lcl|1095784569:0.26229)0.233:0.01783,((((lcl|WP_062332046_1:0.00441,lcl|WP_065253433_1:0.00883)0.762:0.00441,lcl|WP_095356846_1:0.00015)0.99:0.088,(lcl|1302190470:0.07144,lcl|1305558965:0.22324)0.935:0.08017)0.636:0.05335,((lcl|WP_041772288_1:0.00014,lcl|521179933:0.00016)0.999:0.12338,lcl|WP_110816674_1:0.0811)0.961:0.06706)1:0.19232)0.939:0.04463)0.921:0.04674,(((((((((((lcl|WP_087552550_1:0.00314,lcl|WP_087549199_1:0.02173)0.867:0.00995,lcl|WP_068975387_1:0.00433)0.338:0.00339,lcl|WP_087512540_1:0.0142)0.879:0.02054,lcl|WP_104440804_1:0.05336)0.907:0.02233,lcl|WP_104989376_1:0.09189)0.848:0.01736,(((lcl|WP_114836480_1:8.75885165581057e-07,lcl|WP_087536691_1:9.5197936691495e-07)0:0.00431,lcl|WP_034686357_1:0.00014)0.951:0.03193,lcl|WP_099339713_1:0.04459)0.962:0.03999)0.886:0.02117,(((((((lcl|ACJ58888_1:7.26944516428965e-07,lcl|WP_000436801_1:7.46379414260174e-07,lcl|ATY43417_1:6.97023159515492e-07)0:0.00014,lcl|169795149:0.00015)0.96:0.02536,(lcl|WP_117345741_1:0.00437,lcl|WP_000436800_1:0.00014)0.913:0.01556)0.839:0.01396,lcl|WP_000436798_1:0.00014)0.967:0.02342,lcl|WP_113997529_1:0.00888)0.285:0.01873,lcl|WP_004963272_1:0.00016)0.963:0.03726,lcl|WP_126624321_1:0.02039)0.992:0.05245)0.889:0.02621,lcl|WP_005879979_1:0.11161)0.953:0.03839,(((((lcl|296112254:0.00015,lcl|WP_081570015_1:0.00449)0.103:0.00016,lcl|WP_003664168_1:0.00014)1:0.00015,lcl|WP_003662191_1:0.00438)1:0.19829,lcl|WP_126329821_1:0.06107)0.997:0.11607,lcl|1507720623:0.16319)0.291:0.01805)0.941:0.038,lcl|1404857178:0.1784)0.458:0.01513,((((lcl|WP_096876026_1:0.00016,lcl|WP_064021409_1:0.01328)0.98:0.03862,lcl|WP_013818078_1:0.01483)0.974:0.0739,lcl|1900146542:0.24405)0.058:0.02895,lcl|WP_088621716_1:0.1363)0.918:0.05399)0.97:0.06237)0.922:0.0401,(((((lcl|1500704135:0.14183,lcl|WP_125218891_1:0.10887)0.425:0.06784,(lcl|1302064451:0.11888,lcl|1112217219:0.23889)0.845:0.0301)0.86:0.05357,(lcl|1005407825:0.00014,lcl|WP_006461046_1:0.00014)1:0.23064)0.166:0.02057,(((lcl|383789641:0.00014,lcl|WP_014454505_1:0.00014)1:0.22467,(lcl|330837112:0.00016,lcl|WP_041395731_1:0.00014)1:0.2881)0.5:0.06119,lcl|1300733595:0.3237)0.898:0.05699)0.886:0.02617,(lcl|1302079650:0.23208,lcl|1102864218:0.26561)0.733:0.03014)0.939:0.04406)0.816:0.033,((((((lcl|383753766:0.00016,lcl|WP_014424083_1:0.00014)0.996:0.13159,lcl|1046614446:0.28686)0.944:0.08077,lcl|1042751630:0.26451)0.911:0.04052,((lcl|1042453351:0.00015,lcl|WP_022381802_1:0.00014)1:0.25143,lcl|1023993299:0.21073)0.879:0.04706)0.727:0.01261,(((lcl|348027012:0.00015,lcl|WP_014016717_1:0.00014)1:0.14158,lcl|WP_107196814_1:0.16823)0:0.03136,lcl|1305523915:0.26627)0.744:0.03395)0.898:0.03668,(((lcl|348589565:0.00014,lcl|WP_014110903_1:0.00014)0.736:0.00637,lcl|WP_015555717_1:0.01241)1:0.27651,lcl|1501643467:0.40817)0.916:0.13338)0.381:0.07252)0.931:0.07719,lcl|1502282680:0.42265)0.783:0.08008)0.983:0.14133,((((((((((((lcl|WP_000080844_1:0.01302,lcl|WP_000080845_1:0.00864)0.753:0.00015,lcl|WP_000080846_1:0.00014)0:0.00015,lcl|WP_123793583_1:0.00429)0.913:0.00429,lcl|WP_032014094_1:0.00015)0.902:0.00016,(lcl|WP_005026499_1:0.00015,lcl|WP_111281570_1:0.03558)0.486:0.013)0.391:0.02565,(lcl|50085564:0.00016,lcl|WP_004928491_1:0.00014)0.974:0.05417)0.958:0.07011,(lcl|WP_050324603_1:0.15261,lcl|WP_068912260_1:0.07375)0.848:0.05021)0.998:0.21809,(lcl|1018125735:0.00016,lcl|WP_005879773_1:0.00014)1:0.2744)0.964:0.13514,(((lcl|WP_096446331_1:0.09744,lcl|1306019158:0.06266)0.996:0.16448,lcl|1102265193:0.25862)0.405:0.06482,lcl|1023181863:0.32014)0.969:0.13299)0.872:0.07658,lcl|1304952085:0.39312)0.893:0.06698,((lcl|1506217537:0.32323,lcl|1020115118:0.29372)0.361:0.05928,lcl|WP_096365901_1:0.3662)0.907:0.09606)0.622:0.08103,(lcl|1301929242:0.4275,lcl|1302868125:0.62492)0.921:0.13994)0.998:0.25405)0.842:0.13787,((((lcl|77166205:0.00015,lcl|WP_002813084_1:0.00014)0.942:0.02331,lcl|WP_013221691_1:0.03616)0:0.01893,lcl|WP_013032248_1:0.05671)0.996:0.2939,lcl|WP_130538499_1:0.5798)0.93:0.18634)0.732:0.16256,(lcl|1078558875:0.00016,lcl|WP_086224295_1:0.00014)1:0.57717)0.857:0.17485,(lcl|1106080466:0.00015,lcl|WP_056799457_1:0.00014)1:0.78473)0.778:0.17431,(lcl|1402261897:0.41387,lcl|1097566017:0.49245)0.985:0.34066)0.999:0.59361)0.958:0.57968,((((lcl|WP_083499391_1:0.00014,lcl|WP_006747403_1:0.01448)0.999:0.64718,(lcl|WP_114649457_1:0.01534,lcl|WP_102041955_1:0.03746)1:0.76311)0.894:0.20146,lcl|WP_075586946_1:0.86969)0.911:0.64883,lcl|WP_110135924_1:0.74236)1:1.94285)0.697:0.12319);
